# Supplementary material for: Metabolic surgery mitigates early kidney injury in obese youth with diabetes by suppressing mTORC1/JAK/STAT signaling
Source: J Clin Invest. 2026 Feb 3;136(7):e198545. doi: 10.1172/JCI198545 (PMC13038200; doi:10.1172/JCI198545)
Supplement: Supporting data values [file jci-136-198545-s129.xlsx]

## Sheet: Figure3a
Dim1	Dim2	cell	LR_clusters	pre_post
11.5199	-0.443652	S-1907-004661-PB_AAACCCAAGACCAACG-1	PT	PRE
-4.64827	11.4342	S-1907-004661-PB_AAACCCAAGTCACGAG-1	EC	PRE
9.01208	-3.72011	S-1907-004661-PB_AAACCCAGTACAGGTG-1	PT	PRE
-5.93113	-4.40264	S-1907-004661-PB_AAACCCATCGTAACTG-1	PC	PRE
12.4699	-2.71898	S-1907-004661-PB_AAACGAAAGAGGTGCT-1	PT	PRE
1.93057	-15.0715	S-1907-004661-PB_AAACGAACAATCGCGC-1	T	PRE
-4.18815	13.2174	S-1907-004661-PB_AAACGAACATCACAGT-1	EC	PRE
0.580404	-7.63895	S-1907-004661-PB_AAACGAAGTACAAGTA-1	IC	PRE
-8.51932	-5.43589	S-1907-004661-PB_AAACGAATCGTAGTCA-1	PC	PRE
9.39049	-1.78148	S-1907-004661-PB_AAACGCTGTTTAGAGA-1	PT	PRE
-2.00953	13.8047	S-1907-004661-PB_AAACGCTTCGGCATAT-1	EC	PRE
-0.117175	-4.70522	S-1907-004661-PB_AAAGGATGTCCAATCA-1	IC	PRE
0.402664	-6.0704	S-1907-004661-PB_AAAGGATGTTACCTGA-1	IC	PRE
-2.61702	12.3446	S-1907-004661-PB_AAAGGGCCAATAGAGT-1	EC	PRE
-2.54945	11.853	S-1907-004661-PB_AAAGGTAAGAAGCGGG-1	EC	PRE
6.98133	1.26644	S-1907-004661-PB_AAAGGTAAGTAGACCG-1	PT	PRE
8.50736	-4.5459	S-1907-004661-PB_AAAGGTAGTGGAAATT-1	PT	PRE
-5.08348	-15.2498	S-1907-004661-PB_AAAGGTAGTTTCAGAC-1	MON	PRE
-0.147724	-4.77742	S-1907-004661-PB_AAAGGTATCATGGTAC-1	IC	PRE
11.435	-1.30754	S-1907-004661-PB_AAAGTCCAGACAGCGT-1	PT	PRE
2.05104	-5.90866	S-1907-004661-PB_AAAGTCCAGGCACCAA-1	IC	PRE
9.73096	-0.785498	S-1907-004661-PB_AAAGTCCCATACTGTG-1	PT	PRE
-3.54259	-6.44616	S-1907-004661-PB_AAAGTCCGTAGCGATG-1	DCT	PRE
-4.6753	-2.36262	S-1907-004661-PB_AAAGTCCTCAAGTCGT-1	tPC-IC	PRE
-5.00812	11.3899	S-1907-004661-PB_AAAGTGACAACGAGGT-1	EC	PRE
11.4689	-3.03856	S-1907-004661-PB_AAAGTGAGTCTCTCAC-1	PT	PRE
12.4807	0.641465	S-1907-004661-PB_AAAGTGATCACTCTTA-1	PT	PRE
13.2997	-2.59925	S-1907-004661-PB_AAAGTGATCCTACACC-1	PT	PRE
8.83026	2.1854	S-1907-004661-PB_AAAGTGATCGTAATGC-1	PT	PRE
11.0941	-3.44405	S-1907-004661-PB_AAAGTGATCTTAGTTC-1	PT	PRE
-2.15328	13.9592	S-1907-004661-PB_AAATGGACAAATAGCA-1	EC	PRE
-0.0622097	13.6314	S-1907-004661-PB_AAATGGACAGCACACC-1	EC	PRE
10.1102	-0.896778	S-1907-004661-PB_AAATGGATCCTACCGT-1	PT	PRE
1.43915	-5.5276	S-1907-004661-PB_AACAAAGAGATAGGGA-1	IC	PRE
9.12086	-5.2978	S-1907-004661-PB_AACAAAGCACTCCACT-1	PT	PRE
-0.98905	-4.41491	S-1907-004661-PB_AACAAAGCATTCTTCA-1	tPC-IC	PRE
12.4649	0.605573	S-1907-004661-PB_AACAACCAGCGGACAT-1	PT	PRE
0.823701	-6.74123	S-1907-004661-PB_AACAACCAGCTCATAC-1	IC	PRE
11.232	-4.12407	S-1907-004661-PB_AACAACCAGGGTAATT-1	PT	PRE
12.9663	0.121341	S-1907-004661-PB_AACAACCCAGCTATAC-1	PT	PRE
-1.49402	1.77304	S-1907-004661-PB_AACAACCGTTAAAGTG-1	TAL	PRE
9.65341	2.58345	S-1907-004661-PB_AACAAGACAACGCCCA-1	PT	PRE
-0.557081	-4.29132	S-1907-004661-PB_AACAAGACACCTGATA-1	tPC-IC	PRE
2.63032	-15.2099	S-1907-004661-PB_AACAAGATCTGAATGC-1	NKT/NKC	PRE
10.8655	-0.0774078	S-1907-004661-PB_AACACACCAGCTGAAG-1	PT	PRE
2.32037	-6.6422	S-1907-004661-PB_AACACACCAGGGACTA-1	IC	PRE
10.6684	-1.62717	S-1907-004661-PB_AACACACGTCACAGTT-1	PT	PRE
1.42538	-13.5178	S-1907-004661-PB_AACAGGGGTCATAGTC-1	B	PRE
-5.11784	-7.22821	S-1907-004661-PB_AACAGGGGTGGGTTGA-1	DCT	PRE
0.0286501	-6.84277	S-1907-004661-PB_AACAGGGGTTACCCAA-1	IC	PRE
-3.12614	-5.7747	S-1907-004661-PB_AACAGGGTCAAGCTGT-1	TAL	PRE
12.0849	-1.95591	S-1907-004661-PB_AACAGGGTCAGCGTCG-1	PT	PRE
-0.59175	-8.99091	S-1907-004661-PB_AACCAACCAAAGCTAA-1	IC	PRE
-3.37723	12.3236	S-1907-004661-PB_AACCAACGTTCATCTT-1	EC	PRE
11.8468	-1.65987	S-1907-004661-PB_AACCACAAGGATACCG-1	PT	PRE
-5.55139	4.73886	S-1907-004661-PB_AACCACAAGGGTCACA-1	TAL	PRE
11.2803	-1.29469	S-1907-004661-PB_AACCACACAGCAGATG-1	PT	PRE
12.2481	-2.89165	S-1907-004661-PB_AACCACAGTAGACAGC-1	PT	PRE
8.45153	-2.86046	S-1907-004661-PB_AACCACAGTCGGTGAA-1	PT	PRE
10.6042	-2.56546	S-1907-004661-PB_AACCACATCGCACGAC-1	PT	PRE
10.685	-3.42038	S-1907-004661-PB_AACCATGAGCTGAGCA-1	PT	PRE
0.713642	12.6672	S-1907-004661-PB_AACCATGGTACGACTT-1	EC	PRE
9.80396	-4.45832	S-1907-004661-PB_AACCATGGTGTACATC-1	PT	PRE
9.11653	-0.794375	S-1907-004661-PB_AACCATGTCCTTCTGG-1	PT	PRE
11.1941	1.01727	S-1907-004661-PB_AACCATGTCGGTCGAC-1	PT	PRE
-3.02332	12.7765	S-1907-004661-PB_AACCCAACAGCACACC-1	EC	PRE
11.9822	-0.895261	S-1907-004661-PB_AACCCAAGTAGGCTGA-1	PT	PRE
-5.19737	11.475	S-1907-004661-PB_AACCTGAAGACCGCCT-1	EC	PRE
-5.01852	12.6397	S-1907-004661-PB_AACCTGAAGCCTGCCA-1	EC	PRE
12.1454	0.196884	S-1907-004661-PB_AACCTGAAGTCGCGAA-1	PT	PRE
10.3998	-3.53142	S-1907-004661-PB_AACCTGACACTTGACA-1	PT	PRE
-5.27915	12.7655	S-1907-004661-PB_AACCTGATCTCCTGTG-1	EC	PRE
2.18848	-8.1363	S-1907-004661-PB_AACCTTTTCTACAGGT-1	IC	PRE
-4.90931	4.23636	S-1907-004661-PB_AACGAAATCGCTTTAT-1	TAL	PRE
0.399997	-6.14974	S-1907-004661-PB_AACGGGAAGATCCTAC-1	IC	PRE
-6.72903	-4.06156	S-1907-004661-PB_AACGGGAAGCGACATG-1	PC	PRE
9.3242	-0.760263	S-1907-004661-PB_AACGGGACAAAGGCTG-1	PT	PRE
-4.30855	1.7131	S-1907-004661-PB_AACGGGACACAATGAA-1	TAL	PRE
-1.35917	-0.743317	S-1907-004661-PB_AACGGGAGTCGGTAAG-1	TAL	PRE
-2.99423	-15.0156	S-1907-004661-PB_AACGGGAGTTGCAACT-1	MAC	PRE
-2.5854	0.885789	S-1907-004661-PB_AACGGGAGTTGTAAAG-1	TAL	PRE
-0.233142	-5.08388	S-1907-004661-PB_AACGTCACACTGGACC-1	tPC-IC	PRE
0.205513	-6.03928	S-1907-004661-PB_AACGTCACAGCTGTTA-1	IC	PRE
-2.54611	13.4452	S-1907-004661-PB_AACGTCAGTTTCGATG-1	EC	PRE
-8.32972	-2.90272	S-1907-004661-PB_AACGTCATCCTACTGC-1	PC	PRE
-3.25305	11.8676	S-1907-004661-PB_AACTTCTCAGCTTTCC-1	EC	PRE
1.53685	-9.16422	S-1907-004661-PB_AACTTCTTCAGGCGAA-1	IC	PRE
-3.21608	-15.1533	S-1907-004661-PB_AACTTCTTCGGCATAT-1	MAC	PRE
-7.29327	-8.96947	S-1907-004661-PB_AAGAACACATTCACCC-1	DCT	PRE
8.43177	-3.36349	S-1907-004661-PB_AAGACAACACCCTGAG-1	PT	PRE
11.8247	-2.87318	S-1907-004661-PB_AAGACAACAGGCGAAT-1	PT	PRE
12.611	-1.16309	S-1907-004661-PB_AAGACAACATGACGTT-1	PT	PRE
-5.25534	11.5384	S-1907-004661-PB_AAGACAAGTCGAACGA-1	EC	PRE
9.49255	0.718859	S-1907-004661-PB_AAGACAATCCGTCCTA-1	PT	PRE
10.2392	-1.3187	S-1907-004661-PB_AAGACAATCGAGTGGA-1	PT	PRE
-5.14121	4.23164	S-1907-004661-PB_AAGACTCTCACCATGA-1	TAL	PRE
12.1896	0.694382	S-1907-004661-PB_AAGACTCTCATTACTC-1	PT	PRE
-8.96342	-5.08475	S-1907-004661-PB_AAGATAGAGGGCAGAG-1	PC	PRE
0.286526	-6.88017	S-1907-004661-PB_AAGATAGCAACGATCT-1	IC	PRE
4.46648	11.9829	S-1907-004661-PB_AAGATAGTCGCAACAT-1	tPC-IC	PRE
8.3833	-2.52925	S-1907-004661-PB_AAGATAGTCTTACTGT-1	EC	PRE
-0.0164643	-6.33383	S-1907-004661-PB_AAGCATCTCAACTCTT-1	IC	PRE
8.11348	-3.08734	S-1907-004661-PB_AAGCCATAGGATACCG-1	PT	PRE
12.8048	-1.64005	S-1907-004661-PB_AAGCCATCAGGTATGG-1	PT	PRE
10.091	-0.857278	S-1907-004661-PB_AAGCCATTCTCACGAA-1	PT	PRE
1.11556	-13.3995	S-1907-004661-PB_AAGCCATTCTCCAAGA-1	B	PRE
-4.73994	11.5951	S-1907-004661-PB_AAGCGAGAGTTGGAGC-1	EC	PRE
10.5292	-3.29732	S-1907-004661-PB_AAGCGAGCAACAGCTT-1	PT	PRE
1.78617	-5.61583	S-1907-004661-PB_AAGCGAGGTCGGTGTC-1	IC	PRE
12.8651	-2.40838	S-1907-004661-PB_AAGCGTTTCCCGAAAT-1	PT	PRE
-4.32995	-7.20361	S-1907-004661-PB_AAGGAATAGACTTCGT-1	DCT	PRE
2.91536	-13.2709	S-1907-004661-PB_AAGGAATCAACCGCCA-1	T	PRE
2.15195	-6.55211	S-1907-004661-PB_AAGGAATGTGCAAGAC-1	IC	PRE
-6.84893	-6.68015	S-1907-004661-PB_AAGGAATTCATAGAGA-1	CNT	PRE
12.8049	-2.97596	S-1907-004661-PB_AAGGAATTCTACTATC-1	PT	PRE
-7.4758	-1.93121	S-1907-004661-PB_AAGGAATTCTGCCCTA-1	PC	PRE
-0.75813	12.763	S-1907-004661-PB_AAGGTAAAGAGTCAGC-1	EC	PRE
11.7429	-0.316232	S-1907-004661-PB_AAGGTAAAGCTGGCTC-1	PT	PRE
1.28252	-13.4801	S-1907-004661-PB_AAGGTAACACACGGTC-1	B	PRE
13.2397	-1.95648	S-1907-004661-PB_AAGGTAAGTCTCCTGT-1	PT	PRE
1.6349	-5.82683	S-1907-004661-PB_AAGGTAAGTGACATCT-1	IC	PRE
10.5285	-3.14577	S-1907-004661-PB_AAGGTAATCTCGCGTT-1	PT	PRE
-3.80434	12.9641	S-1907-004661-PB_AAGTACCTCGCATTAG-1	EC	PRE
-4.90031	12.6946	S-1907-004661-PB_AAGTCGTCAAGATTGA-1	EC	PRE
-4.79835	12.7432	S-1907-004661-PB_AAGTCGTCATTGGATC-1	EC	PRE
11.163	-2.90845	S-1907-004661-PB_AAGTCGTGTCTCACGG-1	PT	PRE
-5.30434	12.6684	S-1907-004661-PB_AAGTCGTTCTTCTTCC-1	EC	PRE
8.82042	-2.67902	S-1907-004661-PB_AAGTGAAAGTCACTCA-1	PT	PRE
8.99294	-2.71701	S-1907-004661-PB_AAGTGAATCGCGAAGA-1	PT	PRE
7.86698	-3.08073	S-1907-004661-PB_AAGTTCGAGAAGATCT-1	PT	PRE
2.53165	-6.73636	S-1907-004661-PB_AAGTTCGAGATAGCTA-1	IC	PRE
-4.66467	-15.5954	S-1907-004661-PB_AAGTTCGGTAACAGTA-1	MON	PRE
10.6482	-4.79904	S-1907-004661-PB_AAGTTCGGTTCTCCAC-1	PT	PRE
3.17385	-14.9798	S-1907-004661-PB_AAGTTCGTCCGATGCG-1	NKT/NKC	PRE
10.4221	-0.725704	S-1907-004661-PB_AAGTTCGTCTGTCTCG-1	PT	PRE
1.89884	-8.81283	S-1907-004661-PB_AATAGAGCACCATAAC-1	IC	PRE
8.88883	-3.85038	S-1907-004661-PB_AATAGAGGTTCACGAT-1	PT	PRE
12.9354	-0.936462	S-1907-004661-PB_AATAGAGTCAACGTGT-1	PT	PRE
11.2125	-2.22322	S-1907-004661-PB_AATCACGAGACGCAGT-1	PT	PRE
-7.08491	-9.49022	S-1907-004661-PB_AATCACGCAGCTCGGT-1	DCT	PRE
-6.74765	-6.04728	S-1907-004661-PB_AATCACGGTTGTTGAC-1	CNT	PRE
9.69242	-1.56648	S-1907-004661-PB_AATCACGTCAGGAAGC-1	PT	PRE
9.35786	-4.34835	S-1907-004661-PB_AATCGACGTGACAGGT-1	PT	PRE
10.6697	-3.76279	S-1907-004661-PB_AATCGTGAGAGGCCAT-1	PT	PRE
11.714	0.946921	S-1907-004661-PB_AATCGTGAGCGAGGAG-1	PT	PRE
6.51564	2.15832	S-1907-004661-PB_AATCGTGGTATCCCTC-1	PT	PRE
-2.72556	12.1489	S-1907-004661-PB_AATGAAGCACATATCG-1	EC	PRE
9.53585	-4.0144	S-1907-004661-PB_AATGAAGCATGGCCAC-1	PT	PRE
1.61158	-14.6109	S-1907-004661-PB_AATGACCCACAGTATC-1	T	PRE
-4.66662	11.0051	S-1907-004661-PB_AATGCCAAGACGTCCC-1	EC	PRE
10.8881	-1.61429	S-1907-004661-PB_AATGCCAAGGTTGGTG-1	PT	PRE
1.66849	-6.13304	S-1907-004661-PB_AATGCCACAACAAGTA-1	IC	PRE
12.968	-2.34437	S-1907-004661-PB_AATGCCACAACCGACC-1	PT	PRE
-6.56499	-2.34001	S-1907-004661-PB_AATGCCACACGACAGA-1	tPC-IC	PRE
9.64223	-4.73767	S-1907-004661-PB_AATGGAAAGCTGACCC-1	PT	PRE
9.21941	-2.00154	S-1907-004661-PB_AATGGAAAGGATACCG-1	PT	PRE
7.2926	0.975945	S-1907-004661-PB_AATGGAACATAGCACT-1	PT	PRE
-0.174396	12.4113	S-1907-004661-PB_AATGGAACATGGAAGC-1	EC	PRE
-2.60555	12.8424	S-1907-004661-PB_AATGGAAGTCTGTGAT-1	EC	PRE
-5.17339	2.68285	S-1907-004661-PB_AATGGAAGTGCCTATA-1	TAL	PRE
-2.41995	12.8136	S-1907-004661-PB_AATGGAATCCGCGAGT-1	EC	PRE
0.755007	-9.5188	S-1907-004661-PB_AATGGAATCCGTGTAA-1	IC	PRE
9.30841	-4.82512	S-1907-004661-PB_AATGGAATCTTAGTTC-1	PT	PRE
9.48459	-5.55219	S-1907-004661-PB_AATGGCTAGGTTTACC-1	PT	PRE
11.5781	-2.79409	S-1907-004661-PB_AATGGCTCACCGTCGA-1	PT	PRE
11.8317	-1.0523	S-1907-004661-PB_AATGGCTCAGCTGTGC-1	PT	PRE
-4.36353	-15.2903	S-1907-004661-PB_AATGGCTGTAAGCAAT-1	MON	PRE
11.3744	-4.35938	S-1907-004661-PB_AATTCCTAGTGTCATC-1	PT	PRE
1.2936	-7.90222	S-1907-004661-PB_AATTCCTCACATAGCT-1	IC	PRE
3.2811	-15.1054	S-1907-004661-PB_AATTCCTGTAGGCTGA-1	NKT/NKC	PRE
-4.08254	11.3146	S-1907-004661-PB_AATTCCTGTGATGTAA-1	EC	PRE
7.9498	-4.12854	S-1907-004661-PB_AATTTCCCAAACCACT-1	PT	PRE
12.2371	-3.41764	S-1907-004661-PB_AATTTCCGTACGTACT-1	PT	PRE
-3.05837	14.2075	S-1907-004661-PB_AATTTCCTCCTAGCTC-1	EC	PRE
10.3319	0.170895	S-1907-004661-PB_AATTTCCTCGTTCAGA-1	PT	PRE
13.2542	-2.96157	S-1907-004661-PB_ACAAAGAAGACAAGCC-1	PT	PRE
10.0373	-4.52502	S-1907-004661-PB_ACAAAGATCAACGCTA-1	PT	PRE
-2.96357	12.3416	S-1907-004661-PB_ACAACCAAGCCATTTG-1	EC	PRE
11.3278	-2.98705	S-1907-004661-PB_ACAACCAAGCGACATG-1	PT	PRE
12.6215	0.142133	S-1907-004661-PB_ACAACCAAGGACGCAT-1	PT	PRE
11.5592	-1.71079	S-1907-004661-PB_ACAACCAGTACCAATC-1	PT	PRE
-5.60169	-5.19627	S-1907-004661-PB_ACAAGCTCAAGACGGT-1	PC	PRE
-5.08382	11.6275	S-1907-004661-PB_ACACAGTAGGTCACCC-1	EC	PRE
12.7766	-2.81796	S-1907-004661-PB_ACACAGTTCCGAAGGA-1	PT	PRE
0.634344	-7.73463	S-1907-004661-PB_ACACCAACACACGGAA-1	tPC-IC	PRE
-2.80372	12.9421	S-1907-004661-PB_ACACCAAGTTAACCTG-1	EC	PRE
11.4636	-2.655	S-1907-004661-PB_ACACCAATCTGCGGCA-1	PT	PRE
-3.58085	13.6262	S-1907-004661-PB_ACACGCGCAACGATCT-1	EC	PRE
-0.402632	-4.97546	S-1907-004661-PB_ACACGCGCAGCTGTGC-1	IC	PRE
-6.48719	4.57093	S-1907-004661-PB_ACACGCGCAGGCGATA-1	TAL	PRE
-4.83617	11.6034	S-1907-004661-PB_ACACGCGCAGTTCTAG-1	EC	PRE
-2.21564	12.2813	S-1907-004661-PB_ACACGCGGTGGATACG-1	EC	PRE
10.9839	-2.71118	S-1907-004661-PB_ACACGCGGTGTGCCTG-1	PT	PRE
0.181672	-6.9403	S-1907-004661-PB_ACACGCGTCTCAGTCC-1	IC	PRE
12.2249	-2.75178	S-1907-004661-PB_ACACTGAAGTTGTAAG-1	PT	PRE
-6.55908	-4.2778	S-1907-004661-PB_ACACTGATCAGGCGAA-1	PC	PRE
-0.053702	-6.5286	S-1907-004661-PB_ACACTGATCGCTCTCA-1	IC	PRE
0.1958	-5.57489	S-1907-004661-PB_ACACTGATCGGCAGTC-1	IC	PRE
10.9914	-1.1774	S-1907-004661-PB_ACAGAAAAGAATAGTC-1	PT	PRE
-5.64714	12.1765	S-1907-004661-PB_ACAGAAAAGCTCCATA-1	EC	PRE
0.345987	-6.46247	S-1907-004661-PB_ACAGAAAAGGGCCCTT-1	IC	PRE
-5.42735	11.0055	S-1907-004661-PB_ACAGAAAAGTGGTTGG-1	EC	PRE
2.74329	-15.551	S-1907-004661-PB_ACAGAAAGTCAGCTTA-1	NKT/NKC	PRE
9.65611	-2.25495	S-1907-004661-PB_ACAGAAATCCTTATCA-1	PT	PRE
10.3232	-3.77944	S-1907-004661-PB_ACAGAAATCTGCTAGA-1	PT	PRE
-0.752584	-9.08529	S-1907-004661-PB_ACAGCCGCACGACTAT-1	IC	PRE
9.06567	-3.75002	S-1907-004661-PB_ACAGCCGGTATGGGAC-1	PT	PRE
-5.32397	5.83408	S-1907-004661-PB_ACAGCCGGTTAGTCGT-1	TAL	PRE
11.8187	-2.39251	S-1907-004661-PB_ACAGGGAAGCAGCAGT-1	PT	PRE
8.11454	-2.90589	S-1907-004661-PB_ACAGGGACACGGAAGT-1	PT	PRE
-5.31575	12.5755	S-1907-004661-PB_ACAGGGACACTCAGAT-1	EC	PRE
-10.2966	-3.22787	S-1907-004661-PB_ACAGGGAGTCCTGTTC-1	PC	PRE
10.5238	-4.54245	S-1907-004661-PB_ACAGGGATCGGACAAG-1	PT	PRE
-3.77283	-6.63477	S-1907-004661-PB_ACAGGGATCTGTCGTC-1	DCT	PRE
-4.6391	12.0257	S-1907-004661-PB_ACAGGGATCTTCGGAA-1	EC	PRE
-3.09556	12.076	S-1907-004661-PB_ACATCCCAGGGCTGAT-1	EC	PRE
10.6712	-2.2412	S-1907-004661-PB_ACATCCCCAGGAATAT-1	PT	PRE
9.25017	2.69157	S-1907-004661-PB_ACATCCCGTAGGCTCC-1	PT	PRE
-0.219588	-5.7964	S-1907-004661-PB_ACATCCCGTTAGAGTA-1	tPC-IC	PRE
-4.56647	-14.8568	S-1907-004661-PB_ACATCCCTCGACCCAG-1	MON	PRE
6.17843	1.25178	S-1907-004661-PB_ACATCGACACAGTGTT-1	POD	PRE
1.84414	-8.69453	S-1907-004661-PB_ACATCGATCCCTTGTG-1	IC	PRE
6.63007	4.78212	S-1907-004661-PB_ACATGCATCTTGCAAG-1	PT	PRE
-4.11003	-14.5887	S-1907-004661-PB_ACATTTCCAACGGGTA-1	MAC	PRE
2.71679	-13.3952	S-1907-004661-PB_ACATTTCCAATTGAAG-1	T	PRE
3.21536	-15.1251	S-1907-004661-PB_ACATTTCGTCGCTCGA-1	NKT/NKC	PRE
12.8983	-0.803552	S-1907-004661-PB_ACATTTCTCCACGTGG-1	PT	PRE
9.63495	-4.50759	S-1907-004661-PB_ACATTTCTCGCTCCTA-1	PT	PRE
-6.79385	-9.04933	S-1907-004661-PB_ACCAAACAGGAAACGA-1	DCT	PRE
10.1565	-0.501555	S-1907-004661-PB_ACCAAACAGTTCCGGC-1	PT	PRE
1.90618	-14.7588	S-1907-004661-PB_ACCAAACCACATACTG-1	NKT/NKC	PRE
2.28757	-15.128	S-1907-004661-PB_ACCAAACCACGCTGAC-1	NKT/NKC	PRE
-2.98497	12.6152	S-1907-004661-PB_ACCAAACCATGACTTG-1	EC	PRE
-2.10939	14.2862	S-1907-004661-PB_ACCAAACTCGATACTG-1	EC	PRE
10.3648	-4.37531	S-1907-004661-PB_ACCAAACTCGCGTAGC-1	PT	PRE
12.6607	-0.840933	S-1907-004661-PB_ACCAAACTCTGCGATA-1	PT	PRE
10.3007	-4.07692	S-1907-004661-PB_ACCAACAAGCTACAAA-1	PT	PRE
9.15014	-5.09024	S-1907-004661-PB_ACCAACAGTGCTGATT-1	PT	PRE
1.42382	-13.5924	S-1907-004661-PB_ACCAACAGTGTGAGCA-1	B	PRE
9.01664	-2.47968	S-1907-004661-PB_ACCACAAGTGATTCTG-1	PT	PRE
-3.94609	11.5415	S-1907-004661-PB_ACCCAAAAGAAGGATG-1	EC	PRE
-4.30963	-14.8299	S-1907-004661-PB_ACCCAAATCGGCTTGG-1	MON	PRE
13.136	-2.22699	S-1907-004661-PB_ACCCTCACAGCCTACG-1	PT	PRE
-3.19568	12.0919	S-1907-004661-PB_ACCCTTGAGGGTCACA-1	EC	PRE
-9.24633	-3.27052	S-1907-004661-PB_ACCCTTGCAAAGGCGT-1	PC	PRE
-4.32357	-15.7126	S-1907-004661-PB_ACCCTTGCAGCTATTG-1	MON	PRE
2.53434	-15.4883	S-1907-004661-PB_ACCCTTGGTAGCCCTG-1	NKT/NKC	PRE
-2.44726	13.3282	S-1907-004661-PB_ACCGTTCAGTGTGTTC-1	EC	PRE
-2.46455	13.6327	S-1907-004661-PB_ACCGTTCCATATGCGT-1	EC	PRE
-8.24164	-2.85592	S-1907-004661-PB_ACCGTTCGTAGTATAG-1	PC	PRE
4.27604	12.7735	S-1907-004661-PB_ACCGTTCGTCCGGACT-1	VSMC/MC/FIB	PRE
8.41834	-2.09183	S-1907-004661-PB_ACCGTTCGTTCCGTTC-1	PT	PRE
-5.50241	11.8586	S-1907-004661-PB_ACCGTTCTCCTTATAC-1	EC	PRE
13.2442	-2.67443	S-1907-004661-PB_ACCGTTCTCGAAACAA-1	PT	PRE
2.46271	-14.6909	S-1907-004661-PB_ACCGTTCTCTGGAGAG-1	NKT/NKC	PRE
-3.07887	13.5355	S-1907-004661-PB_ACCTACCAGAGATGCC-1	EC	PRE
9.38394	-0.248694	S-1907-004661-PB_ACCTACCAGTTGGAGC-1	PT	PRE
2.18243	-7.98753	S-1907-004661-PB_ACCTACCCACCGTGCA-1	IC	PRE
-0.923711	-6.29514	S-1907-004661-PB_ACCTACCCATGCTGCG-1	IC	PRE
-2.24441	13.0033	S-1907-004661-PB_ACCTGAAAGGAAAGGT-1	EC	PRE
9.37952	-0.568394	S-1907-004661-PB_ACCTGAAAGTGAGGCT-1	PT	PRE
10.7795	-3.94163	S-1907-004661-PB_ACCTGAAGTCAGTCGC-1	PT	PRE
-0.98168	11.8134	S-1907-004661-PB_ACCTGAAGTTACACTG-1	EC	PRE
6.04743	6.78965	S-1907-004661-PB_ACCTGAATCTTAAGGC-1	PEC	PRE
-3.78865	-13.0413	S-1907-004661-PB_ACCTGTCAGGGTACGT-1	DCT	PRE
-4.90195	11.8922	S-1907-004661-PB_ACCTGTCAGTGGAATT-1	EC	PRE
-4.1967	12.0496	S-1907-004661-PB_ACCTGTCCAAGCGCAA-1	EC	PRE
11.6574	-3.22433	S-1907-004661-PB_ACCTGTCCACCACATA-1	PT	PRE
-2.57786	13.6132	S-1907-004661-PB_ACGATCACACATGGTT-1	EC	PRE
9.62205	-0.733957	S-1907-004661-PB_ACGATGTAGTAAGAGG-1	PT	PRE
9.22869	-5.06262	S-1907-004661-PB_ACGATGTCATCCTGTC-1	PT	PRE
-0.499018	-5.47942	S-1907-004661-PB_ACGATGTGTGTTACTG-1	tPC-IC	PRE
-4.18337	13.6479	S-1907-004661-PB_ACGATGTTCGAGCCTG-1	EC	PRE
9.82342	-3.48503	S-1907-004661-PB_ACGGAAGAGGAAGTAG-1	PT	PRE
7.26383	4.1593	S-1907-004661-PB_ACGGAAGAGTTGAATG-1	PT	PRE
10.5422	-4.86804	S-1907-004661-PB_ACGGAAGCACTAACGT-1	PT	PRE
8.82389	-4.0092	S-1907-004661-PB_ACGGAAGGTCTCACAA-1	PT	PRE
-3.58012	13.8383	S-1907-004661-PB_ACGGAAGGTTGATGTC-1	EC	PRE
2.28089	-6.08733	S-1907-004661-PB_ACGGAAGTCCCATAGA-1	IC	PRE
2.03218	-14.5754	S-1907-004661-PB_ACGGAAGTCCGCACGA-1	NKT/NKC	PRE
-3.18315	-8.57747	S-1907-004661-PB_ACGGGTCCACCTGAAT-1	DCT	PRE
-2.49181	12.4336	S-1907-004661-PB_ACGGGTCTCCCTCGTA-1	EC	PRE
-8.37414	-6.0379	S-1907-004661-PB_ACGGTCGAGGCACTCC-1	CNT	PRE
1.21444	-8.52148	S-1907-004661-PB_ACGGTCGAGTACAGCG-1	IC	PRE
9.77745	-3.73713	S-1907-004661-PB_ACGGTCGGTGGACCTC-1	PT	PRE
1.93689	-14.8153	S-1907-004661-PB_ACGGTTAGTCCGACGT-1	T	PRE
9.08065	-5.6369	S-1907-004661-PB_ACGTAACAGTACGTCT-1	PT	PRE
-4.37064	-3.7566	S-1907-004661-PB_ACGTAACCATATCGGT-1	tPC-IC	PRE
-4.29631	-15.3212	S-1907-004661-PB_ACGTACAAGATCCTAC-1	MON	PRE
10.4863	-5.5828	S-1907-004661-PB_ACGTACACAGTATGAA-1	PT	PRE
10.6834	-0.225012	S-1907-004661-PB_ACGTACACATAGAATG-1	PT	PRE
12.323	-3.63167	S-1907-004661-PB_ACGTACACATCCGATA-1	PT	PRE
9.69916	-4.96728	S-1907-004661-PB_ACGTACACATTACGGT-1	PT	PRE
-7.97144	-3.94164	S-1907-004661-PB_ACGTACAGTATCGAAA-1	PC	PRE
-8.42839	-5.38582	S-1907-004661-PB_ACGTACAGTTGTCATG-1	PC	PRE
-3.16815	-14.9347	S-1907-004661-PB_ACGTACATCGACGATT-1	MAC	PRE
12.239	-2.58561	S-1907-004661-PB_ACGTAGTAGCCATTCA-1	PT	PRE
12.5145	-3.90276	S-1907-004661-PB_ACGTCCTCAACTGTGT-1	PT	PRE
-4.79055	13.4702	S-1907-004661-PB_ACGTCCTCACCAGCCA-1	EC	PRE
-9.84181	-3.04269	S-1907-004661-PB_ACGTCCTTCCATCTCG-1	PC	PRE
5.0658	3.4933	S-1907-004661-PB_ACGTTCCAGGTTCACT-1	PT	PRE
-3.8626	-15.6713	S-1907-004661-PB_ACGTTCCCACACCTAA-1	MON	PRE
7.75111	-3.31357	S-1907-004661-PB_ACGTTCCCAGCGGTCT-1	PT	PRE
12.5171	-1.20057	S-1907-004661-PB_ACGTTCCTCCCGAGGT-1	PT	PRE
9.13033	-3.15064	S-1907-004661-PB_ACTACGAAGGGTCACA-1	PT	PRE
-6.35238	-8.99156	S-1907-004661-PB_ACTACGACACTTGGCG-1	DCT	PRE
-6.65216	-2.8965	S-1907-004661-PB_ACTACGATCAAGTTGC-1	PC	PRE
10.0729	-0.744809	S-1907-004661-PB_ACTACGATCGAGAATA-1	PT	PRE
-7.61407	-2.22163	S-1907-004661-PB_ACTATCTAGGGAGGAC-1	PC	PRE
1.22344	-6.48224	S-1907-004661-PB_ACTATCTGTCACGCTG-1	IC	PRE
-5.4204	11.8882	S-1907-004661-PB_ACTATCTTCAAAGCCT-1	EC	PRE
12.122	-3.89427	S-1907-004661-PB_ACTATCTTCGACCATA-1	PT	PRE
9.38221	-2.47046	S-1907-004661-PB_ACTATGGGTCTCCTGT-1	PT	PRE
1.08771	-13.3414	S-1907-004661-PB_ACTATGGTCCTGATAG-1	B	PRE
-4.26751	12.0718	S-1907-004661-PB_ACTATTCAGTATAGGT-1	EC	PRE
-2.44654	-7.14114	S-1907-004661-PB_ACTATTCGTACGTGTT-1	tPC-IC	PRE
2.26936	-7.61487	S-1907-004661-PB_ACTCCCAAGCTTAGTC-1	IC	PRE
-4.43603	-15.4733	S-1907-004661-PB_ACTCCCATCTCCCAAC-1	MON	PRE
-5.37538	3.65223	S-1907-004661-PB_ACTCTCGCAGGCGTTC-1	TAL	PRE
10.8772	-2.0813	S-1907-004661-PB_ACTCTCGCAGTAACCT-1	PT	PRE
-7.83452	-4.04033	S-1907-004661-PB_ACTCTCGGTGTGTGGA-1	PC	PRE
7.48343	3.78155	S-1907-004661-PB_ACTGATGAGCAACTCT-1	PT	PRE
-2.67674	13.2891	S-1907-004661-PB_ACTGATGAGGCGTCCT-1	EC	PRE
7.99916	0.698515	S-1907-004661-PB_ACTGATGCACATAACC-1	PT	PRE
6.4332	4.14132	S-1907-004661-PB_ACTGATGCAGGATTCT-1	PT	PRE
11.6499	-4.63454	S-1907-004661-PB_ACTGATGGTACTAAGA-1	PT	PRE
9.45331	-2.26522	S-1907-004661-PB_ACTGATGTCACCTTAT-1	PT	PRE
-2.30917	12.7882	S-1907-004661-PB_ACTGCAACAGTTCCAA-1	EC	PRE
9.88411	-5.85519	S-1907-004661-PB_ACTGCAAGTAGTGCGA-1	PT	PRE
8.81277	1.96007	S-1907-004661-PB_ACTGCAAGTGACCGTC-1	PT	PRE
-3.00488	11.5029	S-1907-004661-PB_ACTGCAAGTTGCCGCA-1	EC	PRE
12.2097	-3.08449	S-1907-004661-PB_ACTGTCCAGATCGCCC-1	PT	PRE
-4.49293	0.962959	S-1907-004661-PB_ACTGTCCAGCAGGCAT-1	TAL	PRE
0.47748	-6.05645	S-1907-004661-PB_ACTGTGAAGGAGCAAA-1	IC	PRE
1.32037	-6.12612	S-1907-004661-PB_ACTGTGAGTAGCGTCC-1	IC	PRE
-3.03082	12.0939	S-1907-004661-PB_ACTGTGAGTGTGGTCC-1	EC	PRE
12.2334	-3.97144	S-1907-004661-PB_ACTTAGGCAAAGGATT-1	PT	PRE
-2.54463	13.2724	S-1907-004661-PB_ACTTATCCAAGTTCGT-1	EC	PRE
10.2662	-3.1987	S-1907-004661-PB_ACTTATCGTGTGGTCC-1	PT	PRE
-3.0491	11.9952	S-1907-004661-PB_ACTTATCTCTCGTGGG-1	EC	PRE
9.14959	2.34088	S-1907-004661-PB_ACTTCCGAGAGCATCG-1	PT	PRE
2.60063	-15.1043	S-1907-004661-PB_ACTTCCGAGTCTTCCC-1	NKT/NKC	PRE
-3.62202	-6.30787	S-1907-004661-PB_ACTTCCGCATATGAAG-1	DCT	PRE
1.11409	-7.80143	S-1907-004661-PB_ACTTCCGGTTATTCCT-1	IC	PRE
-2.70756	12.864	S-1907-004661-PB_ACTTCCGTCCGCGGAT-1	EC	PRE
8.80951	-2.76301	S-1907-004661-PB_ACTTCCGTCGATGGAG-1	PT	PRE
-5.07685	13.3096	S-1907-004661-PB_ACTTCCGTCTAGATCG-1	EC	PRE
2.88034	-13.3959	S-1907-004661-PB_ACTTCCGTCTCTGGTC-1	T	PRE
8.66941	2.91137	S-1907-004661-PB_ACTTCGCCAGCATACT-1	PT	PRE
1.63488	-5.84685	S-1907-004661-PB_ACTTCGCCAGTGGCTC-1	IC	PRE
3.01273	-15.3684	S-1907-004661-PB_ACTTCGCGTTATCTTC-1	NKT/NKC	PRE
-5.65215	-5.60035	S-1907-004661-PB_ACTTTCAAGCGACTGA-1	CNT	PRE
-6.10791	-8.40317	S-1907-004661-PB_ACTTTCACACCATTCC-1	DCT	PRE
-2.88377	13.2027	S-1907-004661-PB_ACTTTCAGTATCTCGA-1	EC	PRE
-5.31842	13.0142	S-1907-004661-PB_ACTTTCAGTTACACAC-1	EC	PRE
11.3012	-1.36846	S-1907-004661-PB_ACTTTGTAGTAGGGTC-1	PT	PRE
10.1164	-2.68762	S-1907-004661-PB_ACTTTGTCAAGGGTCA-1	PT	PRE
-4.3859	13.0122	S-1907-004661-PB_ACTTTGTCATTACTCT-1	EC	PRE
8.11087	-2.74966	S-1907-004661-PB_ACTTTGTGTTCGGGTC-1	PT	PRE
6.20786	6.5695	S-1907-004661-PB_ACTTTGTTCGTAACTG-1	PEC	PRE
11.8799	-0.943376	S-1907-004661-PB_ACTTTGTTCTATACGG-1	PT	PRE
7.86449	2.09059	S-1907-004661-PB_AGAAATGGTCCAATCA-1	PT	PRE
-5.18817	11.9608	S-1907-004661-PB_AGAAATGGTTGGGATG-1	EC	PRE
-6.23635	-3.94794	S-1907-004661-PB_AGAACAAAGCGAGTAC-1	PC	PRE
-3.85269	1.56776	S-1907-004661-PB_AGAACAAGTGTCACAT-1	TAL	PRE
9.10465	2.43345	S-1907-004661-PB_AGAACAATCTCTGACC-1	PT	PRE
-4.37514	-15.3396	S-1907-004661-PB_AGAACCTAGCATACTC-1	MON	PRE
11.3647	-2.60879	S-1907-004661-PB_AGAACCTAGGTTCTAC-1	PT	PRE
5.89786	8.06599	S-1907-004661-PB_AGAACCTCACCTATCC-1	PEC	PRE
-2.2085	2.14542	S-1907-004661-PB_AGAAGCGAGGTCCCTG-1	TAL	PRE
2.68542	-14.6448	S-1907-004661-PB_AGAAGTAAGTGCAAAT-1	T	PRE
-6.87033	-5.85601	S-1907-004661-PB_AGAAGTACAAATCAAG-1	CNT	PRE
11.0435	-4.71685	S-1907-004661-PB_AGAAGTACAAGGACAC-1	PT	PRE
-1.93056	11.7005	S-1907-004661-PB_AGAAGTAGTTACGGAG-1	EC	PRE
9.84731	-5.70829	S-1907-004661-PB_AGACAAAAGATGTTCC-1	PT	PRE
-2.67473	12.95	S-1907-004661-PB_AGACAAAAGTATAGAC-1	EC	PRE
7.68169	1.46003	S-1907-004661-PB_AGACAAAGTTATGTGC-1	PT	PRE
-3.14211	12.4972	S-1907-004661-PB_AGACAAATCGCTTACC-1	EC	PRE
-3.4036	-14.9093	S-1907-004661-PB_AGACAAATCTATACGG-1	MON	PRE
-8.31559	-4.97362	S-1907-004661-PB_AGACACTAGAACGCGT-1	PC	PRE
11.2174	-0.152982	S-1907-004661-PB_AGACACTCAACCGTGC-1	PT	PRE
11.681	0.059514	S-1907-004661-PB_AGACACTGTCACTGAT-1	PT	PRE
8.84422	-2.97804	S-1907-004661-PB_AGACACTGTGCTATTG-1	PT	PRE
2.45532	-6.96087	S-1907-004661-PB_AGACACTGTGCTCTTC-1	IC	PRE
-4.93159	11.6695	S-1907-004661-PB_AGACACTTCATCGACA-1	EC	PRE
0.899256	-5.59843	S-1907-004661-PB_AGACAGGCAGTTTCAG-1	IC	PRE
11.0634	0.259054	S-1907-004661-PB_AGACAGGGTTCGGTTA-1	PT	PRE
10.3921	-2.73363	S-1907-004661-PB_AGACCATAGACAACTA-1	PT	PRE
11.965	-3.63539	S-1907-004661-PB_AGACCATAGACCTCCG-1	PT	PRE
-3.21329	-8.24701	S-1907-004661-PB_AGACCATAGATGCAGC-1	DCT	PRE
-2.66261	12.719	S-1907-004661-PB_AGACCATAGCGGATCA-1	EC	PRE
9.52951	-0.775992	S-1907-004661-PB_AGACCATGTCACTTAG-1	PT	PRE
-2.63634	1.4001	S-1907-004661-PB_AGACCATTCGGAGTGA-1	TAL	PRE
11.2403	-1.80515	S-1907-004661-PB_AGACCCGAGTCACGCC-1	PT	PRE
6.53856	3.09283	S-1907-004661-PB_AGACCCGTCATGCATG-1	PT	PRE
-3.37781	-6.71774	S-1907-004661-PB_AGACCCGTCTACTATC-1	DCT	PRE
10.4615	-3.30241	S-1907-004661-PB_AGACCCGTCTAGCCTC-1	PT	PRE
9.97314	-0.303362	S-1907-004661-PB_AGACTCAAGTTCAACC-1	PT	PRE
-2.7277	12.9215	S-1907-004661-PB_AGACTCACATCAGCAT-1	EC	PRE
11.9286	-2.46514	S-1907-004661-PB_AGACTCAGTCATAACC-1	PT	PRE
-4.77953	-4.30516	S-1907-004661-PB_AGACTCAGTCGCTGCA-1	PC	PRE
2.55765	-13.625	S-1907-004661-PB_AGAGAATAGCAAGGAA-1	T	PRE
-0.0608433	-4.39425	S-1907-004661-PB_AGAGAATGTGCCGGTT-1	tPC-IC	PRE
-3.12274	11.8764	S-1907-004661-PB_AGAGAGCAGAGACAAG-1	EC	PRE
-3.90897	-4.63849	S-1907-004661-PB_AGAGAGCAGATAGTGT-1	tPC-IC	PRE
-10.2205	-2.5752	S-1907-004661-PB_AGAGAGCAGCACTCGC-1	PC	PRE
-4.77056	-15.0878	S-1907-004661-PB_AGAGAGCCACAATTCG-1	MON	PRE
-5.54666	12.0202	S-1907-004661-PB_AGAGAGCCATTGTGCA-1	EC	PRE
-3.99903	-14.9477	S-1907-004661-PB_AGAGAGCGTAATCAGA-1	MON	PRE
-4.8325	13.3134	S-1907-004661-PB_AGAGAGCGTACTAAGA-1	EC	PRE
-6.06623	-9.5294	S-1907-004661-PB_AGAGAGCGTTTGGAGG-1	DCT	PRE
-3.33348	-14.5863	S-1907-004661-PB_AGAGCAGCACCTGCTT-1	MAC	PRE
12.4122	-1.69738	S-1907-004661-PB_AGAGCAGGTCACTCTC-1	PT	PRE
-2.97601	12.8188	S-1907-004661-PB_AGAGCAGGTGAGTTGG-1	EC	PRE
-8.68314	-5.23787	S-1907-004661-PB_AGAGCAGGTTTCTATC-1	PC	PRE
-4.25972	-8.54139	S-1907-004661-PB_AGAGCAGTCACACCCT-1	DCT	PRE
10.347	-4.32904	S-1907-004661-PB_AGAGCCCAGCGCCTCA-1	PT	PRE
-7.45164	-9.19474	S-1907-004661-PB_AGAGCCCAGGGTTAAT-1	DCT	PRE
1.29745	-13.4629	S-1907-004661-PB_AGAGCCCGTCTGTGAT-1	B	PRE
9.3455	3.11368	S-1907-004661-PB_AGAGCCCTCGAGGCAA-1	PT	PRE
-2.61699	13.7788	S-1907-004661-PB_AGATAGAAGATAGTCA-1	EC	PRE
12.3558	-3.38287	S-1907-004661-PB_AGATAGAAGTTGTACC-1	PT	PRE
-0.756248	-6.47258	S-1907-004661-PB_AGATAGAGTCTGCAAT-1	tPC-IC	PRE
13.2424	-3.03173	S-1907-004661-PB_AGATAGATCCGAGCTG-1	PT	PRE
-5.14031	-6.05205	S-1907-004661-PB_AGATAGATCTCTTCAA-1	CNT	PRE
8.88336	-4.04606	S-1907-004661-PB_AGATCCAAGCAACCAG-1	PT	PRE
11.72	-2.59249	S-1907-004661-PB_AGATCCACAACTCGTA-1	PT	PRE
10.9906	-3.76973	S-1907-004661-PB_AGATCCAGTTATTCCT-1	PT	PRE
9.24469	-5.39143	S-1907-004661-PB_AGATCCAGTTCGAACT-1	PT	PRE
8.31123	-2.89016	S-1907-004661-PB_AGATCGTAGGATGCGT-1	PT	PRE
3.32809	-14.4095	S-1907-004661-PB_AGATCGTGTGTTGACT-1	T	PRE
9.47092	2.78387	S-1907-004661-PB_AGATCGTTCTTCCCGA-1	PT	PRE
9.05601	-0.487005	S-1907-004661-PB_AGATGAACAATTTCGG-1	PT	PRE
1.37304	-13.2707	S-1907-004661-PB_AGATGAACAGCTCCTT-1	B	PRE
11.5369	-1.6252	S-1907-004661-PB_AGATGAATCATGGGAG-1	PT	PRE
2.52467	11.9502	S-1907-004661-PB_AGATGAATCCCTCATG-1	VSMC/MC/FIB	PRE
4.50822	12.3697	S-1907-004661-PB_AGATGAATCGAGTGGA-1	VSMC/MC/FIB	PRE
-4.22617	11.9239	S-1907-004661-PB_AGATGCTAGTCCGCGT-1	EC	PRE
9.33347	-1.76746	S-1907-004661-PB_AGATGCTCACTTCTCG-1	PT	PRE
-4.37276	-15.2882	S-1907-004661-PB_AGATGCTGTGTGTACT-1	MON	PRE
-0.601931	12.0516	S-1907-004661-PB_AGATGCTGTGTGTCGC-1	EC	PRE
-1.97423	13.0985	S-1907-004661-PB_AGATGCTGTTTCCCAC-1	EC	PRE
1.99307	-6.7402	S-1907-004661-PB_AGATGCTTCACCTGGG-1	IC	PRE
0.0124492	-4.1514	S-1907-004661-PB_AGATGCTTCTAGAACC-1	IC	PRE
4.03176	13.0546	S-1907-004661-PB_AGATGCTTCTGACGCG-1	VSMC/MC/FIB	PRE
-1.95725	13.3741	S-1907-004661-PB_AGCATCACAGAGTTGG-1	EC	PRE
1.87048	-6.35245	S-1907-004661-PB_AGCATCACATCCGGCA-1	IC	PRE
-2.95205	12.1977	S-1907-004661-PB_AGCATCAGTGCCTTTC-1	EC	PRE
13.344	-2.59172	S-1907-004661-PB_AGCATCAGTTCGAGCC-1	PT	PRE
2.18721	-6.72312	S-1907-004661-PB_AGCATCATCATTATCC-1	IC	PRE
-3.20025	-15.0674	S-1907-004661-PB_AGCCAATGTGCGGATA-1	MON	PRE
8.91992	0.576988	S-1907-004661-PB_AGCCAATGTTGTTGCA-1	PT	PRE
10.7118	-2.33488	S-1907-004661-PB_AGCCAATTCGTTGTTT-1	PT	PRE
-6.48517	-4.16942	S-1907-004661-PB_AGCCACGAGAGTGTGC-1	PC	PRE
-5.49296	11.7972	S-1907-004661-PB_AGCCACGGTAGTTCCA-1	EC	PRE
-4.35037	-15.7609	S-1907-004661-PB_AGCCACGGTTCAGTAC-1	MON	PRE
-4.38602	-6.61809	S-1907-004661-PB_AGCCACGTCGGAGTGA-1	DCT	PRE
11.0964	-2.7961	S-1907-004661-PB_AGCCAGCAGGATACCG-1	PT	PRE
6.02897	7.79816	S-1907-004661-PB_AGCCAGCAGTGACCTT-1	PEC	PRE
9.03541	2.92427	S-1907-004661-PB_AGCCAGCCAGCAGTTT-1	PT	PRE
9.64652	2.73201	S-1907-004661-PB_AGCCAGCGTACCGTGC-1	PT	PRE
13.2212	-0.472547	S-1907-004661-PB_AGCCAGCTCTGGTTGA-1	PT	PRE
-4.01503	13.5875	S-1907-004661-PB_AGCCAGCTCTTCCTAA-1	EC	PRE
-6.60875	-2.90722	S-1907-004661-PB_AGCGATTAGCTGAGTG-1	PC	PRE
-0.068116	-6.83712	S-1907-004661-PB_AGCGATTCAATTTCTC-1	tPC-IC	PRE
8.6574	2.38637	S-1907-004661-PB_AGCGATTCACAGCGCT-1	PT	PRE
12.3781	-3.1512	S-1907-004661-PB_AGCGATTCAGATCCAT-1	PT	PRE
-2.09255	14.1067	S-1907-004661-PB_AGCGATTGTCTCCTGT-1	EC	PRE
13.2094	-0.858703	S-1907-004661-PB_AGCGATTGTGTGGTCC-1	PT	PRE
12.2496	-4.24422	S-1907-004661-PB_AGCGCCAAGCGACAGT-1	PT	PRE
-4.3494	-7.81943	S-1907-004661-PB_AGCGCCAGTTGGGACA-1	DCT	PRE
10.5228	-0.453686	S-1907-004661-PB_AGCGCCATCTATTGTC-1	PT	PRE
13.2567	-0.624333	S-1907-004661-PB_AGCGCCATCTGTACAG-1	PT	PRE
7.36032	2.6937	S-1907-004661-PB_AGCGCTGCAACAAGTA-1	PT	PRE
-4.61791	2.40755	S-1907-004661-PB_AGCGCTGCACTAACGT-1	TAL	PRE
-3.54251	-15.4088	S-1907-004661-PB_AGCGCTGCACTTGAAC-1	MON	PRE
13.2813	-2.10346	S-1907-004661-PB_AGCGCTGCAGTAGATA-1	PT	PRE
11.1416	-3.11104	S-1907-004661-PB_AGCGCTGCATACTGTG-1	PT	PRE
10.4256	-2.27891	S-1907-004661-PB_AGCGCTGGTTGCCGAC-1	PT	PRE
0.824061	-6.39722	S-1907-004661-PB_AGCGTATCACTATGTG-1	IC	PRE
3.91687	12.624	S-1907-004661-PB_AGCGTATCAGGTTTAC-1	VSMC/MC/FIB	PRE
0.673746	12.4583	S-1907-004661-PB_AGCGTATGTACTCAAC-1	EC	PRE
12.2354	-1.27485	S-1907-004661-PB_AGCGTATTCTCCACTG-1	PT	PRE
12.6325	-2.24717	S-1907-004661-PB_AGCGTCGCAATCCTAG-1	PT	PRE
11.4079	-3.16669	S-1907-004661-PB_AGCTACAAGCCGATCC-1	PT	PRE
-2.76294	13.1988	S-1907-004661-PB_AGCTACATCGCCTTGT-1	EC	PRE
3.46192	-14.3263	S-1907-004661-PB_AGCTACATCGTTCATT-1	T	PRE
-3.64728	-6.42015	S-1907-004661-PB_AGCTCAACATTGACTG-1	DCT	PRE
2.59981	-13.9532	S-1907-004661-PB_AGCTCAATCTGTCAGA-1	T	PRE
-4.24649	-15.4457	S-1907-004661-PB_AGCTTCCAGCCGATCC-1	MON	PRE
2.06471	-6.56269	S-1907-004661-PB_AGGAAATAGTTCTCTT-1	IC	PRE
-3.96106	-8.02722	S-1907-004661-PB_AGGAAATAGTTGTAGA-1	DCT	PRE
12.2581	-4.19635	S-1907-004661-PB_AGGAAATCAGCTACTA-1	PT	PRE
7.00936	3.14085	S-1907-004661-PB_AGGAAATGTAGTCGGA-1	PT	PRE
11.2041	0.667509	S-1907-004661-PB_AGGAAATGTATGAGCG-1	PT	PRE
9.51948	-4.9469	S-1907-004661-PB_AGGAAATTCTTTGCAT-1	PT	PRE
10.6826	-3.43519	S-1907-004661-PB_AGGAATAAGAGCTTTC-1	PT	PRE
3.06011	12.8425	S-1907-004661-PB_AGGAATACAACTTGGT-1	VSMC/MC/FIB	PRE
-4.88241	-15.2304	S-1907-004661-PB_AGGACGACAATTCGTG-1	MON	PRE
2.66839	-13.3238	S-1907-004661-PB_AGGACGACAGGCGTTC-1	T	PRE
10.1737	-3.21058	S-1907-004661-PB_AGGACTTTCGCTCATC-1	PT	PRE
7.92359	-3.53482	S-1907-004661-PB_AGGAGGTGTAGTCCTA-1	PT	PRE
9.3827	-5.73116	S-1907-004661-PB_AGGAGGTGTTCACCGG-1	PT	PRE
7.27624	4.36248	S-1907-004661-PB_AGGAGGTTCATGCCCT-1	PT	PRE
12.9242	-1.81115	S-1907-004661-PB_AGGATAAAGCCGTTGC-1	PT	PRE
-3.45572	4.24895	S-1907-004661-PB_AGGATAACATACTTTC-1	TAL	PRE
11.2964	-4.39499	S-1907-004661-PB_AGGATAAGTAGTCGTT-1	PT	PRE
9.16892	-4.5782	S-1907-004661-PB_AGGATAAGTGCATGAG-1	PT	PRE
-4.98218	-15.2557	S-1907-004661-PB_AGGATAATCCATTTCA-1	MON	PRE
3.11912	-15.0588	S-1907-004661-PB_AGGATAATCGCGGTAC-1	NKT/NKC	PRE
-5.53593	11.6786	S-1907-004661-PB_AGGATCTCACTACTTT-1	EC	PRE
-7.81946	-5.25439	S-1907-004661-PB_AGGATCTGTTGCGAAG-1	PC	PRE
-3.7586	-13.5801	S-1907-004661-PB_AGGATCTTCCAAGCTA-1	DCT	PRE
10.7802	-5.70729	S-1907-004661-PB_AGGATCTTCCCGTGAG-1	PT	PRE
10.0584	-2.01117	S-1907-004661-PB_AGGATCTTCTTCGGTC-1	PT	PRE
-8.74385	-5.30058	S-1907-004661-PB_AGGCATTAGAAGCTCG-1	PC	PRE
4.69267	11.8291	S-1907-004661-PB_AGGCATTGTACTGCGC-1	VSMC/MC/FIB	PRE
10.4544	-0.491669	S-1907-004661-PB_AGGCCACCACCCTCTA-1	PT	PRE
-5.63161	-3.90255	S-1907-004661-PB_AGGCCACCACTGATTG-1	PC	PRE
9.42743	-4.95599	S-1907-004661-PB_AGGCCACGTTGCGAAG-1	PT	PRE
-5.38748	10.9593	S-1907-004661-PB_AGGCCACTCCGTGCGA-1	EC	PRE
8.85	-4.81131	S-1907-004661-PB_AGGCTGCAGACCCTTA-1	PT	PRE
-10.1169	-2.79414	S-1907-004661-PB_AGGCTGCAGACTCTAC-1	PC	PRE
11.4009	-4.98401	S-1907-004661-PB_AGGCTGCAGGTCCCGT-1	PT	PRE
11.9363	-3.28123	S-1907-004661-PB_AGGCTGCCAGCCGTTG-1	PT	PRE
-5.47517	11.5161	S-1907-004661-PB_AGGCTGCCAGTCGGAA-1	EC	PRE
2.26929	-6.52285	S-1907-004661-PB_AGGGCCTCAATGCAAA-1	IC	PRE
-6.8502	-2.2721	S-1907-004661-PB_AGGGCCTCAGCGACCT-1	PC	PRE
0.419707	-6.42638	S-1907-004661-PB_AGGGCCTGTATTCTCT-1	IC	PRE
-6.58594	-8.05883	S-1907-004661-PB_AGGGCCTGTCTCAAGT-1	CNT	PRE
-2.85519	12.9242	S-1907-004661-PB_AGGGCCTGTCTCCCTA-1	EC	PRE
0.110884	-5.59998	S-1907-004661-PB_AGGGCCTTCCTTGAAG-1	IC	PRE
-3.86725	11.8651	S-1907-004661-PB_AGGGCTCAGGCATGCA-1	EC	PRE
-0.144217	-3.61332	S-1907-004661-PB_AGGGCTCCAGACCAAG-1	IC	PRE
12.5564	0.453984	S-1907-004661-PB_AGGGCTCGTGGGTATG-1	PT	PRE
-3.32439	12.031	S-1907-004661-PB_AGGGCTCTCTCTGAGA-1	EC	PRE
13.0874	-3.2342	S-1907-004661-PB_AGGGTCCAGTTGTCAC-1	PT	PRE
6.61557	4.7215	S-1907-004661-PB_AGGGTCCGTGTCATTG-1	PT	PRE
-7.05525	-9.62064	S-1907-004661-PB_AGGGTGAAGTATAGGT-1	DCT	PRE
8.1892	-2.47414	S-1907-004661-PB_AGGGTGACAAGGAGTC-1	IC	PRE
-2.67747	-3.38529	S-1907-004661-PB_AGGGTTTAGACGACTG-1	TAL	PRE
-2.20324	13.1443	S-1907-004661-PB_AGGGTTTCATCCGATA-1	EC	PRE
-11.1302	-2.74516	S-1907-004661-PB_AGGGTTTCATGTGGCC-1	PC	PRE
13.0339	-1.39281	S-1907-004661-PB_AGGGTTTTCTAGGCCG-1	PT	PRE
9.7719	3.00851	S-1907-004661-PB_AGGTAGGCAGCGATTT-1	PT	PRE
-4.13921	-14.5386	S-1907-004661-PB_AGGTCATAGCCGATCC-1	MAC	PRE
13.2743	-1.75127	S-1907-004661-PB_AGGTCATAGTAAATGC-1	PT	PRE
2.2954	-6.6669	S-1907-004661-PB_AGGTCATTCCCAGGCA-1	IC	PRE
1.48789	-7.20455	S-1907-004661-PB_AGGTCTAAGAGAGCAA-1	IC	PRE
11.6989	-4.80936	S-1907-004661-PB_AGGTCTAAGATCGGTG-1	PT	PRE
2.96835	-14.8414	S-1907-004661-PB_AGGTCTAAGTCATTGC-1	T	PRE
9.40442	-1.51899	S-1907-004661-PB_AGGTCTACAACGAGGT-1	PT	PRE
-5.92126	-6.30367	S-1907-004661-PB_AGGTCTACAATGTCAC-1	CNT	PRE
1.86689	-6.28642	S-1907-004661-PB_AGGTCTAGTTACCCAA-1	IC	PRE
11.4289	-3.63112	S-1907-004661-PB_AGGTCTATCCCTGTTG-1	PT	PRE
-4.599	-4.88667	S-1907-004661-PB_AGGTGTTAGCACAAAT-1	CNT	PRE
10.8687	-3.84823	S-1907-004661-PB_AGGTGTTAGCGACTAG-1	PT	PRE
-3.31476	-8.14339	S-1907-004661-PB_AGGTGTTAGTCTAGCT-1	DCT	PRE
13.2465	-1.63109	S-1907-004661-PB_AGGTGTTCAGCTCATA-1	PT	PRE
-3.2583	11.9156	S-1907-004661-PB_AGGTGTTGTAAGATAC-1	EC	PRE
6.13668	6.42847	S-1907-004661-PB_AGGTGTTGTATTAAGG-1	PEC	PRE
-4.88298	12.4629	S-1907-004661-PB_AGGTGTTTCTCGCAGG-1	EC	PRE
2.18854	-14.1642	S-1907-004661-PB_AGGTTACCAGGAGGAG-1	T	PRE
11.6221	-1.12966	S-1907-004661-PB_AGGTTACGTGTGCCTG-1	PT	PRE
9.00671	2.36779	S-1907-004661-PB_AGGTTGTAGGCTCTCG-1	PT	PRE
-5.36358	-4.83028	S-1907-004661-PB_AGGTTGTCAACTCGAT-1	CNT	PRE
-5.56889	12.7204	S-1907-004661-PB_AGTAACCAGGTAGACC-1	EC	PRE
12.5975	-3.42032	S-1907-004661-PB_AGTAACCCAAAGGCTG-1	PT	PRE
10.6791	-4.65413	S-1907-004661-PB_AGTAACCCAACTTGGT-1	PT	PRE
12.0423	-3.00589	S-1907-004661-PB_AGTAACCCACCCTCTA-1	PT	PRE
-0.535054	-4.20215	S-1907-004661-PB_AGTACCAAGAGAGCCT-1	tPC-IC	PRE
11.3379	-3.8471	S-1907-004661-PB_AGTACCACATCGTGGC-1	PT	PRE
9.27482	-1.36503	S-1907-004661-PB_AGTACTGAGGATATGT-1	PT	PRE
9.25635	2.25696	S-1907-004661-PB_AGTACTGAGGTAGACC-1	PT	PRE
-0.11418	-6.37126	S-1907-004661-PB_AGTACTGAGTAGACAT-1	IC	PRE
8.49277	-4.04107	S-1907-004661-PB_AGTACTGCAACCGTAT-1	PT	PRE
-4.73851	-15.0673	S-1907-004661-PB_AGTACTGCACAGTCGC-1	MON	PRE
13.231	-1.70896	S-1907-004661-PB_AGTACTGTCCATTTAC-1	PT	PRE
2.34412	-7.41857	S-1907-004661-PB_AGTACTGTCCCGTGTT-1	IC	PRE
-0.588033	12.0145	S-1907-004661-PB_AGTAGCTAGGCGATAC-1	PEC	PRE
-2.7923	13.0162	S-1907-004661-PB_AGTAGCTGTACTCGTA-1	EC	PRE
-2.15968	13.5368	S-1907-004661-PB_AGTAGTCCAATTGGTC-1	EC	PRE
9.02508	-4.71193	S-1907-004661-PB_AGTAGTCCACGGTGCT-1	PT	PRE
-6.73287	-4.55164	S-1907-004661-PB_AGTAGTCCAGCCATTA-1	PC	PRE
3.25767	-14.208	S-1907-004661-PB_AGTAGTCTCCTCACGT-1	T	PRE
13.2157	-2.40637	S-1907-004661-PB_AGTAGTCTCTATACTC-1	PT	PRE
-7.45293	-7.71574	S-1907-004661-PB_AGTCAACTCCATTCAT-1	CNT	PRE
8.48848	-4.40398	S-1907-004661-PB_AGTCAACTCGTACACA-1	PT	PRE
12.2183	-4.26402	S-1907-004661-PB_AGTCACAAGGATATAC-1	PT	PRE
11.4758	-3.54585	S-1907-004661-PB_AGTCACACACGGCACT-1	PT	PRE
-7.72123	-5.07934	S-1907-004661-PB_AGTCACACAGTGGGTA-1	CNT	PRE
13.0852	-2.93361	S-1907-004661-PB_AGTCACAGTTATTCCT-1	PT	PRE
-3.67039	-6.49915	S-1907-004661-PB_AGTCATGTCTCCGAGG-1	DCT	PRE
12.3527	0.65718	S-1907-004661-PB_AGTCTCCAGAGGTATT-1	PT	PRE
3.85269	12.5718	S-1907-004661-PB_AGTCTCCAGGAAGTCC-1	VSMC/MC/FIB	PRE
9.86867	-2.94871	S-1907-004661-PB_AGTCTCCTCCGCAGTG-1	PT	PRE
0.766405	-6.03671	S-1907-004661-PB_AGTGACTAGACTTCCA-1	IC	PRE
-4.24903	11.807	S-1907-004661-PB_AGTGACTCAGCCTTCT-1	EC	PRE
-2.59333	13.9476	S-1907-004661-PB_AGTGACTGTGCCCACA-1	EC	PRE
0.218453	-6.59783	S-1907-004661-PB_AGTGACTTCCATTCGC-1	IC	PRE
1.14742	-8.17348	S-1907-004661-PB_AGTGATCCACCTAAAC-1	IC	PRE
9.11665	-4.79523	S-1907-004661-PB_AGTGATCTCCGGCAAC-1	PT	PRE
-3.50612	-8.59973	S-1907-004661-PB_AGTGATCTCGCAGTGC-1	DCT	PRE
-9.07875	-3.61846	S-1907-004661-PB_AGTGATCTCGCCAATA-1	PC	PRE
10.746	-3.177	S-1907-004661-PB_AGTGCCGAGATGCTGG-1	PT	PRE
9.11195	-4.68832	S-1907-004661-PB_AGTGCCGCACTCCGAG-1	PT	PRE
-5.2937	11.5391	S-1907-004661-PB_AGTGCCGTCACGTAGT-1	EC	PRE
12.9662	0.0495803	S-1907-004661-PB_AGTGCCGTCACTGTTT-1	PT	PRE
10.7287	-3.02175	S-1907-004661-PB_AGTGTTGAGCGGTAAC-1	PT	PRE
11.3566	-4.74584	S-1907-004661-PB_AGTGTTGAGTTTAGGA-1	PT	PRE
-7.09599	-7.28039	S-1907-004661-PB_AGTGTTGCAGTTGAAA-1	CNT	PRE
1.7163	-7.36106	S-1907-004661-PB_AGTGTTGGTCTTTATC-1	IC	PRE
8.57064	-3.15209	S-1907-004661-PB_AGTGTTGTCGCGATCG-1	PT	PRE
-3.18441	-4.25637	S-1907-004661-PB_AGTTAGCAGACACACG-1	tPC-IC	PRE
13.3639	-1.19702	S-1907-004661-PB_AGTTAGCAGGGTCAAC-1	PT	PRE
1.77508	-5.31891	S-1907-004661-PB_AGTTAGCCAGCACAAG-1	IC	PRE
-8.21367	-6.37252	S-1907-004661-PB_AGTTAGCTCACCGACG-1	CNT	PRE
8.82491	-1.84628	S-1907-004661-PB_AGTTCGAAGGTTCAGG-1	PT	PRE
-4.50104	-15.8187	S-1907-004661-PB_AGTTCGACAACAAGAT-1	MON	PRE
-3.75585	-6.43029	S-1907-004661-PB_AGTTCGACAATCCTTT-1	DCT	PRE
-4.64312	-15.5813	S-1907-004661-PB_AGTTCGACAGCTACTA-1	MON	PRE
11.215	-3.78935	S-1907-004661-PB_AGTTCGAGTCACGCTG-1	PT	PRE
7.80483	8.70192	S-1907-004661-PB_AGTTCGAGTTGACGGA-1	PEC	PRE
4.81581	12.3669	S-1907-004661-PB_AGTTCGATCACGTCCT-1	VSMC/MC/FIB	PRE
11.6299	-4.75855	S-1907-004661-PB_ATACCGAAGATCGCCC-1	PT	PRE
-3.35829	-14.8808	S-1907-004661-PB_ATACCGACATCCGATA-1	MAC	PRE
-5.59925	11.3941	S-1907-004661-PB_ATACCGACATGAATAG-1	EC	PRE
-8.49369	-4.53031	S-1907-004661-PB_ATACCGAGTTAGGGTG-1	PC	PRE
-4.28228	-15.1667	S-1907-004661-PB_ATACCTTCAAGGCAAC-1	MON	PRE
-6.09949	-4.43922	S-1907-004661-PB_ATACCTTGTGAATGTA-1	PC	PRE
12.5993	-3.04419	S-1907-004661-PB_ATACCTTGTTCTATCT-1	PT	PRE
8.67373	1.8292	S-1907-004661-PB_ATACCTTTCAGCACCG-1	PT	PRE
9.00545	-3.81002	S-1907-004661-PB_ATACCTTTCGAGAGCA-1	PT	PRE
1.40362	-6.58075	S-1907-004661-PB_ATACTTCAGAAGCGCT-1	IC	PRE
1.20099	-6.72477	S-1907-004661-PB_ATACTTCGTGAGATTA-1	IC	PRE
-4.52287	-15.412	S-1907-004661-PB_ATACTTCTCATACGGT-1	MON	PRE
8.4607	-4.9881	S-1907-004661-PB_ATAGACCAGATTTGCC-1	PT	PRE
0.215859	-5.44872	S-1907-004661-PB_ATAGACCCACAAAGTA-1	IC	PRE
-4.25782	11.7721	S-1907-004661-PB_ATAGACCGTATTCCTT-1	EC	PRE
13.3255	-1.1694	S-1907-004661-PB_ATAGACCGTCACATTG-1	PT	PRE
9.62382	-0.62691	S-1907-004661-PB_ATAGACCGTGCAACAG-1	PT	PRE
-4.98038	12.7662	S-1907-004661-PB_ATAGACCTCGACTCCT-1	EC	PRE
11.5103	-2.30732	S-1907-004661-PB_ATAGACCTCGCGCCAA-1	PT	PRE
6.00345	7.57003	S-1907-004661-PB_ATAGAGAAGAACAAGG-1	PEC	PRE
-1.63062	1.92927	S-1907-004661-PB_ATAGAGAAGCACCGAA-1	TAL	PRE
-5.35508	11.1954	S-1907-004661-PB_ATAGAGAAGGAAGTCC-1	EC	PRE
-5.03763	12.5997	S-1907-004661-PB_ATAGAGACAATGCAAA-1	EC	PRE
-2.98081	13.3007	S-1907-004661-PB_ATAGAGACAGTAGGAC-1	EC	PRE
-3.96864	13.238	S-1907-004661-PB_ATAGGCTCAACTGATC-1	PC	PRE
12.7986	-0.253163	S-1907-004661-PB_ATCACAGAGCTTGTTG-1	PT	PRE
7.44915	0.832168	S-1907-004661-PB_ATCACAGCAGTGGCTC-1	PT	PRE
12.2454	-0.00578402	S-1907-004661-PB_ATCACAGGTAACTAAG-1	PT	PRE
-3.59128	1.71328	S-1907-004661-PB_ATCACGAAGAAATCCA-1	TAL	PRE
8.98258	-2.62432	S-1907-004661-PB_ATCACGAAGCACCGAA-1	PT	PRE
9.53842	-4.17401	S-1907-004661-PB_ATCACGAAGGTTTGAA-1	PT	PRE
11.8604	-1.63721	S-1907-004661-PB_ATCACGACACCAGCGT-1	PT	PRE
1.52227	-7.15513	S-1907-004661-PB_ATCACGACAGCCGTCA-1	IC	PRE
1.53027	-5.30059	S-1907-004661-PB_ATCACGATCGTAGTGT-1	IC	PRE
13.0045	-1.28999	S-1907-004661-PB_ATCACTTAGGACAACC-1	PT	PRE
-4.29658	12.8123	S-1907-004661-PB_ATCACTTAGGGATCAC-1	EC	PRE
7.90001	-2.78439	S-1907-004661-PB_ATCACTTGTTTCTTAC-1	PT	PRE
12.9729	-3.40557	S-1907-004661-PB_ATCACTTTCCAACACA-1	PT	PRE
0.56269	-5.82219	S-1907-004661-PB_ATCAGGTGTTGATCGT-1	IC	PRE
-3.1812	-8.50116	S-1907-004661-PB_ATCATTCAGAGGGTCT-1	DCT	PRE
10.1439	-2.34857	S-1907-004661-PB_ATCATTCCAGGCACTC-1	PT	PRE
9.81688	-2.88421	S-1907-004661-PB_ATCATTCGTTGTGGCC-1	PT	PRE
1.23236	-13.3329	S-1907-004661-PB_ATCCACCAGTGCTCAT-1	B	PRE
-2.58546	13.7318	S-1907-004661-PB_ATCCACCCAGCAGGAT-1	EC	PRE
-7.40874	-1.76525	S-1907-004661-PB_ATCCACCGTATACAGA-1	PC	PRE
2.40945	-13.5582	S-1907-004661-PB_ATCCACCGTGCAACAG-1	T	PRE
-2.58668	12.4255	S-1907-004661-PB_ATCCACCGTGGACCAA-1	EC	PRE
1.63208	-7.78354	S-1907-004661-PB_ATCCATTAGATCCTAC-1	IC	PRE
10.221	-3.54669	S-1907-004661-PB_ATCCATTAGCCTTGAT-1	PT	PRE
-3.47986	-7.63298	S-1907-004661-PB_ATCCATTCAGACCAAG-1	DCT	PRE
-8.47294	-2.75642	S-1907-004661-PB_ATCCATTGTGTCTTGA-1	PC	PRE
12.6738	-2.32526	S-1907-004661-PB_ATCCATTTCCCATAGA-1	PT	PRE
10.8039	-0.605328	S-1907-004661-PB_ATCCCTGAGAGGTCGT-1	PT	PRE
8.72393	-5.31062	S-1907-004661-PB_ATCCCTGCAGTGTGGA-1	PT	PRE
-0.703256	13.1147	S-1907-004661-PB_ATCCCTGGTTCCGTTC-1	EC	PRE
0.318229	-9.22942	S-1907-004661-PB_ATCCCTGTCCCTTCCC-1	IC	PRE
12.4068	-1.66069	S-1907-004661-PB_ATCCCTGTCTGTCAGA-1	PT	PRE
-5.16737	10.805	S-1907-004661-PB_ATCCGTCCAACCCTCT-1	EC	PRE
-3.67057	2.88497	S-1907-004661-PB_ATCCGTCGTGAGCCAA-1	TAL	PRE
1.6185	-15.0495	S-1907-004661-PB_ATCCGTCGTTTGCAGT-1	T	PRE
-2.8698	12.4747	S-1907-004661-PB_ATCCGTCTCATGCGGC-1	EC	PRE
-2.66406	13.1845	S-1907-004661-PB_ATCCTATCACAAGCTT-1	EC	PRE
-4.75134	-15.0268	S-1907-004661-PB_ATCCTATCATGGGCAA-1	MON	PRE
-3.52912	12.2382	S-1907-004661-PB_ATCCTATTCTATGTGG-1	EC	PRE
-6.39768	-3.07289	S-1907-004661-PB_ATCCTATTCTGCTTTA-1	PC	PRE
3.04024	12.2828	S-1907-004661-PB_ATCGATGGTATCCTCC-1	VSMC/MC/FIB	PRE
2.76074	-15.2081	S-1907-004661-PB_ATCGATGGTTCCTACC-1	NKT/NKC	PRE
11.9934	-2.6741	S-1907-004661-PB_ATCGATGTCCGAAATC-1	PT	PRE
2.40476	-15.2006	S-1907-004661-PB_ATCGATGTCCGGTAAT-1	NKT/NKC	PRE
12.2681	-3.9206	S-1907-004661-PB_ATCGCCTAGTAATCCC-1	PT	PRE
-4.79751	13.0612	S-1907-004661-PB_ATCGCCTCAGACCTAT-1	EC	PRE
-2.40553	13.6837	S-1907-004661-PB_ATCGGCGAGGGTCAAC-1	EC	PRE
13.364	-1.34433	S-1907-004661-PB_ATCGGCGAGTCCTACA-1	PT	PRE
-5.67282	11.8223	S-1907-004661-PB_ATCGGCGGTTTGAAAG-1	EC	PRE
6.27263	7.5432	S-1907-004661-PB_ATCGTAGAGGTAGCCA-1	PEC	PRE
11.2166	0.796126	S-1907-004661-PB_ATCGTAGCACACAGCC-1	PT	PRE
0.102131	-6.40024	S-1907-004661-PB_ATCGTAGCATACTGAC-1	IC	PRE
8.75486	-2.23972	S-1907-004661-PB_ATCGTAGTCCTTATAC-1	PT	PRE
-4.39008	-15.4278	S-1907-004661-PB_ATCGTCCCAACTCCCT-1	MON	PRE
-2.44238	13.1003	S-1907-004661-PB_ATCGTCCCATCAACCA-1	EC	PRE
3.20699	-15.1091	S-1907-004661-PB_ATCGTCCGTACAGTAA-1	T	PRE
-2.74119	12.8879	S-1907-004661-PB_ATCGTCCTCACACCGG-1	EC	PRE
-8.02419	-1.81321	S-1907-004661-PB_ATCGTCCTCTTGCAGA-1	PC	PRE
12.386	-3.9962	S-1907-004661-PB_ATCGTGACAATACCTG-1	PT	PRE
0.434285	12.0628	S-1907-004661-PB_ATCGTGAGTGTTCAGT-1	EC	PRE
11.6254	-3.53657	S-1907-004661-PB_ATCGTGAGTTCCATTT-1	PT	PRE
11.6627	-5.11025	S-1907-004661-PB_ATCGTGATCCCAACTC-1	PT	PRE
-5.50166	12.6969	S-1907-004661-PB_ATCTCTAAGAGTCAAT-1	EC	PRE
12.9348	-3.61868	S-1907-004661-PB_ATCTCTAGTAAGAACT-1	PT	PRE
-3.95538	12.1283	S-1907-004661-PB_ATCTCTAGTCGCGGTT-1	EC	PRE
11.2009	-1.32964	S-1907-004661-PB_ATCTCTAGTGGCAGAT-1	PT	PRE
-4.83346	12.0654	S-1907-004661-PB_ATCTCTATCAGACTGT-1	EC	PRE
8.34961	-2.4821	S-1907-004661-PB_ATCTTCAAGGAACGCT-1	PT	PRE
3.29386	12.2015	S-1907-004661-PB_ATCTTCAGTATAGCTC-1	VSMC/MC/FIB	PRE
-3.81376	-14.1107	S-1907-004661-PB_ATCTTCAGTGTAGCAG-1	DCT	PRE
10.0362	-3.60082	S-1907-004661-PB_ATCTTCATCACACGAT-1	PT	PRE
10.7166	-3.34164	S-1907-004661-PB_ATGAAAGGTGCCTTTC-1	PT	PRE
10.467	-3.49445	S-1907-004661-PB_ATGAAAGGTGGATCGA-1	PT	PRE
-7.05762	-7.25612	S-1907-004661-PB_ATGACCAAGTGAGTGC-1	DCT	PRE
-5.42433	12.4803	S-1907-004661-PB_ATGAGGGAGTGAGGTC-1	EC	PRE
1.87849	-5.27632	S-1907-004661-PB_ATGAGGGCACTAGGTT-1	IC	PRE
-4.34168	-8.66584	S-1907-004661-PB_ATGAGGGGTTAGCTAC-1	DCT	PRE
-7.32492	-8.37325	S-1907-004661-PB_ATGAGGGTCCGATAAC-1	DCT	PRE
-8.19097	-6.16192	S-1907-004661-PB_ATGAGGGTCTCACTCG-1	CNT	PRE
-2.86763	12.1162	S-1907-004661-PB_ATGAGTCCAGAACATA-1	EC	PRE
11.546	0.812042	S-1907-004661-PB_ATGATCGAGCGTATAA-1	PT	PRE
12.974	-0.213993	S-1907-004661-PB_ATGATCGAGGGCCTCT-1	PT	PRE
1.6267	-5.28768	S-1907-004661-PB_ATGATCGAGTTCCATG-1	IC	PRE
-4.13974	13.1491	S-1907-004661-PB_ATGATCGCAGCTGGTC-1	EC	PRE
11.672	-2.51045	S-1907-004661-PB_ATGATCGGTCAGATTC-1	PT	PRE
-4.52556	-3.4368	S-1907-004661-PB_ATGATCGTCGCGCCAA-1	tPC-IC	PRE
2.81963	-15.0824	S-1907-004661-PB_ATGCATGAGAGGTTAT-1	NKT/NKC	PRE
-10.2348	-4.50108	S-1907-004661-PB_ATGCATGGTATGATCC-1	PC	PRE
8.87424	-3.89378	S-1907-004661-PB_ATGCATGGTCATATGC-1	PT	PRE
9.0805	-2.98792	S-1907-004661-PB_ATGCATGGTGATCATC-1	PT	PRE
12.6588	-3.26676	S-1907-004661-PB_ATGCATGTCCAGTTCC-1	PT	PRE
13.3721	-2.58863	S-1907-004661-PB_ATGCCTCAGACGGATC-1	PT	PRE
1.9456	-14.4815	S-1907-004661-PB_ATGCCTCCACAGGATG-1	T	PRE
-3.05671	-0.681517	S-1907-004661-PB_ATGCCTCCAGCTACAT-1	TAL	PRE
-3.6043	11.4783	S-1907-004661-PB_ATGCCTCGTAGGTCAG-1	EC	PRE
3.22892	-13.9205	S-1907-004661-PB_ATGCCTCTCCACAGCG-1	T	PRE
-3.85584	-14.6088	S-1907-004661-PB_ATGCGATGTCACAGTT-1	MAC	PRE
12.3652	-1.58324	S-1907-004661-PB_ATGCGATTCACTTGGA-1	PT	PRE
1.32976	-8.92789	S-1907-004661-PB_ATGGATCAGGAGTCTG-1	IC	PRE
9.81081	-2.86914	S-1907-004661-PB_ATGGATCAGGCGACAT-1	PT	PRE
12.1418	-3.06005	S-1907-004661-PB_ATGGATCCAGCCGTCA-1	PT	PRE
-3.88526	-5.9566	S-1907-004661-PB_ATGGATCCATTGAGCT-1	CNT	PRE
11.5759	-4.0649	S-1907-004661-PB_ATGGATCGTTTACACG-1	PT	PRE
12.7594	-1.27513	S-1907-004661-PB_ATGGATCTCGGTAGGA-1	PT	PRE
-6.54685	-5.55248	S-1907-004661-PB_ATGGGAGAGAAACACT-1	CNT	PRE
9.75142	-3.90946	S-1907-004661-PB_ATGGGAGAGATACGAT-1	PT	PRE
9.50972	2.82104	S-1907-004661-PB_ATGGGAGTCACTGGGC-1	PT	PRE
10.0791	-4.45132	S-1907-004661-PB_ATGGGAGTCTATCGTT-1	PT	PRE
11.9305	-3.65609	S-1907-004661-PB_ATGGGTTAGAAACCCG-1	PT	PRE
1.70118	-7.39392	S-1907-004661-PB_ATGGGTTTCGCATGAT-1	IC	PRE
10.4323	-0.954775	S-1907-004661-PB_ATGGTTGGTTGTCTAG-1	PT	PRE
2.9621	-13.7615	S-1907-004661-PB_ATGGTTGTCCTAGCTC-1	T	PRE
11.1097	-3.87131	S-1907-004661-PB_ATGGTTGTCTATTTCG-1	PT	PRE
-5.03146	11.5233	S-1907-004661-PB_ATGGTTGTCTGAGGTT-1	EC	PRE
-0.0352617	-8.23156	S-1907-004661-PB_ATGTCCCAGCTCGCAC-1	tPC-IC	PRE
10.4943	-3.07357	S-1907-004661-PB_ATGTCCCAGTTCCATG-1	PT	PRE
12.4142	-3.8512	S-1907-004661-PB_ATGTCCCCAAAGAGTT-1	PT	PRE
2.0396	-7.47207	S-1907-004661-PB_ATGTCCCTCGCGATCG-1	IC	PRE
-4.47768	11.7499	S-1907-004661-PB_ATGTCTTAGCTAGATA-1	EC	PRE
-7.41732	-3.65471	S-1907-004661-PB_ATGTCTTAGGTATAGT-1	PC	PRE
-3.02195	1.70819	S-1907-004661-PB_ATGTCTTGTATAGGAT-1	TAL	PRE
-3.94546	-14.2803	S-1907-004661-PB_ATGTCTTTCGATACTG-1	MAC	PRE
1.09864	-6.48367	S-1907-004661-PB_ATTACCTCACGCCACA-1	IC	PRE
-0.818291	-7.17355	S-1907-004661-PB_ATTACCTGTAGCGTCC-1	tPC-IC	PRE
-5.45038	12.594	S-1907-004661-PB_ATTACTCCACGACGTC-1	EC	PRE
1.47366	-5.55725	S-1907-004661-PB_ATTACTCGTAGGCAGT-1	IC	PRE
9.74534	-0.6116	S-1907-004661-PB_ATTACTCTCGCTTGAA-1	PT	PRE
0.369797	-7.74667	S-1907-004661-PB_ATTATCCAGACGACTG-1	IC	PRE
8.46285	-5.12915	S-1907-004661-PB_ATTATCCGTCGTATGT-1	PT	PRE
10.4888	-0.360186	S-1907-004661-PB_ATTATCCGTTTGTGGT-1	PT	PRE
11.8819	-3.76492	S-1907-004661-PB_ATTATCCTCACGACTA-1	PT	PRE
12.7191	-2.19371	S-1907-004661-PB_ATTATCCTCCAAAGGG-1	PT	PRE
-1.98054	14.4914	S-1907-004661-PB_ATTATCCTCCGATCTC-1	EC	PRE
12.4907	0.129048	S-1907-004661-PB_ATTATCCTCGATCCAA-1	PT	PRE
11.0812	-5.6066	S-1907-004661-PB_ATTCACTAGGTTCCGC-1	PT	PRE
-2.92812	13.1789	S-1907-004661-PB_ATTCACTAGTAGCAAT-1	EC	PRE
10.5732	-4.92051	S-1907-004661-PB_ATTCACTGTAATTAGG-1	PT	PRE
-2.91662	12.069	S-1907-004661-PB_ATTCACTGTCTCACGG-1	EC	PRE
13.2531	-1.73793	S-1907-004661-PB_ATTCACTGTTCGTGCG-1	PT	PRE
6.39084	5.52043	S-1907-004661-PB_ATTCACTTCCTGTTAT-1	PEC	PRE
-4.31139	3.60164	S-1907-004661-PB_ATTCAGGCAATTTCGG-1	PT	PRE
-3.7748	-14.6909	S-1907-004661-PB_ATTCAGGGTCGACTGC-1	MON	PRE
-0.699514	-5.6907	S-1907-004661-PB_ATTCAGGGTGCAGTGA-1	tPC-IC	PRE
-8.56327	-2.94308	S-1907-004661-PB_ATTCAGGTCTCAGGCG-1	PC	PRE
11.4905	-3.23301	S-1907-004661-PB_ATTCATCGTATGCTTG-1	PT	PRE
-2.56174	13.5277	S-1907-004661-PB_ATTCATCTCGTGTGAT-1	EC	PRE
12.8786	-0.796435	S-1907-004661-PB_ATTCCATCAGCGTGCT-1	PT	PRE
-3.91154	-8.62292	S-1907-004661-PB_ATTCCATGTGTTAAAG-1	DCT	PRE
-3.36574	12.2669	S-1907-004661-PB_ATTCCCGAGGTGCAGT-1	EC	PRE
1.5733	-7.57513	S-1907-004661-PB_ATTCCCGGTTGTGCAT-1	IC	PRE
0.595007	-8.20887	S-1907-004661-PB_ATTCCTAAGACCTCAT-1	IC	PRE
0.619732	-8.10604	S-1907-004661-PB_ATTCCTACACGCTATA-1	IC	PRE
-3.93603	11.819	S-1907-004661-PB_ATTCCTACAGGGTCTC-1	EC	PRE
8.64784	-2.79699	S-1907-004661-PB_ATTCCTAGTATGATCC-1	PT	PRE
12.1455	-4.65877	S-1907-004661-PB_ATTCCTAGTCCGTTTC-1	PT	PRE
-1.99989	14.0904	S-1907-004661-PB_ATTCCTATCCGAGGCT-1	EC	PRE
11.4665	-0.409161	S-1907-004661-PB_ATTCCTATCGCCTAGG-1	PT	PRE
3.12317	12.4247	S-1907-004661-PB_ATTCCTATCTAGCCAA-1	VSMC/MC/FIB	PRE
2.03879	-6.34064	S-1907-004661-PB_ATTCGTTAGTCGGGAT-1	IC	PRE
-7.63335	-2.98525	S-1907-004661-PB_ATTCGTTGTCCCACGA-1	PC	PRE
-3.93721	11.8696	S-1907-004661-PB_ATTCGTTTCAAATGCC-1	EC	PRE
5.85694	6.43094	S-1907-004661-PB_ATTCTACAGGATAATC-1	PEC	PRE
12.1364	-3.14931	S-1907-004661-PB_ATTCTACGTGTGGTCC-1	PT	PRE
-2.98662	12.4524	S-1907-004661-PB_ATTCTTGAGCCTCCAG-1	EC	PRE
-1.50012	-5.1587	S-1907-004661-PB_ATTCTTGTCCCGTTGT-1	tPC-IC	PRE
10.4194	-2.08737	S-1907-004661-PB_ATTGGGTAGACTGTTC-1	PT	PRE
-5.53156	11.8903	S-1907-004661-PB_ATTGGGTAGTAGGATT-1	EC	PRE
0.282066	-6.21054	S-1907-004661-PB_ATTGGGTCAAGGTTGG-1	IC	PRE
10.9923	-3.53342	S-1907-004661-PB_ATTGGGTCAGAGTCTT-1	PT	PRE
-4.83242	12.6608	S-1907-004661-PB_ATTGGGTCAGCTCATA-1	EC	PRE
1.43973	-8.5032	S-1907-004661-PB_ATTGGGTGTAATACCC-1	IC	PRE
-3.77532	11.4285	S-1907-004661-PB_ATTGGGTGTCTTCAAG-1	EC	PRE
0.0857883	-6.13402	S-1907-004661-PB_ATTGGGTGTGACTGTT-1	tPC-IC	PRE
-4.77844	-7.69191	S-1907-004661-PB_ATTGGGTTCGCAAGAG-1	DCT	PRE
1.99609	-6.22386	S-1907-004661-PB_ATTGGGTTCGTGAGAG-1	IC	PRE
-3.05243	12.2718	S-1907-004661-PB_ATTGTTCAGGAACTAT-1	tPC-IC	PRE
6.75949	7.54353	S-1907-004661-PB_ATTGTTCCAGTCAGCC-1	PEC	PRE
10.7127	-3.08326	S-1907-004661-PB_ATTGTTCGTGAGGAAA-1	PT	PRE
8.85045	-2.47969	S-1907-004661-PB_ATTTACCAGCTGAAAT-1	PT	PRE
9.05439	-2.66645	S-1907-004661-PB_ATTTACCCAAATCCCA-1	PT	PRE
-8.15903	-6.13423	S-1907-004661-PB_ATTTACCCAATCTAGC-1	CNT	PRE
2.44355	-6.34326	S-1907-004661-PB_ATTTACCTCCGAGGCT-1	IC	PRE
10.0687	-0.690921	S-1907-004661-PB_ATTTCACAGCCATTTG-1	PT	PRE
2.90651	11.4995	S-1907-004661-PB_ATTTCACAGTCATGGG-1	POD	PRE
4.34142	13.0351	S-1907-004661-PB_ATTTCACTCAAAGCCT-1	VSMC/MC/FIB	PRE
13.1044	-1.31257	S-1907-004661-PB_ATTTCACTCAGGACAG-1	PT	PRE
-0.191574	-5.88287	S-1907-004661-PB_ATTTCACTCAGGTGTT-1	IC	PRE
13.2681	-1.88457	S-1907-004661-PB_ATTTCACTCCGATTAG-1	PT	PRE
11.3474	-4.53054	S-1907-004661-PB_ATTTCTGAGGTTCCAT-1	PT	PRE
0.796404	12.5401	S-1907-004661-PB_ATTTCTGGTCAGTCGC-1	EC	PRE
-2.47555	13.5653	S-1907-004661-PB_ATTTCTGGTTAAGTCC-1	EC	PRE
10.1709	-5.69256	S-1907-004661-PB_ATTTCTGTCAATCTTC-1	PT	PRE
12.9567	-2.56887	S-1907-004661-PB_ATTTCTGTCGCTTGAA-1	PT	PRE
-3.52327	-6.31601	S-1907-004661-PB_CAAAGAAAGACCCGCT-1	DCT	PRE
1.55308	-8.98657	S-1907-004661-PB_CAAAGAACAGAACTAA-1	IC	PRE
13.0986	-0.265408	S-1907-004661-PB_CAAAGAATCCCGAATA-1	PT	PRE
2.69273	-15.2326	S-1907-004661-PB_CAACAACGTGCCGGTT-1	NKT/NKC	PRE
-1.30561	11.6184	S-1907-004661-PB_CAACAACGTGCGTCGT-1	VSMC/MC/FIB	PRE
8.01299	0.513779	S-1907-004661-PB_CAACAACGTTTCGATG-1	PT	PRE
9.49799	-5.77084	S-1907-004661-PB_CAACAGTAGCTCGACC-1	PT	PRE
4.95334	6.99339	S-1907-004661-PB_CAACAGTGTCTGTGGC-1	PEC	PRE
11.0256	-5.64342	S-1907-004661-PB_CAACAGTTCCGAGGCT-1	PT	PRE
13.3657	-1.1898	S-1907-004661-PB_CAACCAAGTACAAACA-1	PT	PRE
-3.36613	-5.98404	S-1907-004661-PB_CAACCAAGTGTCGCTG-1	TAL	PRE
13.1943	-2.38738	S-1907-004661-PB_CAACCAAGTTGGGACA-1	PT	PRE
-9.92972	-2.30191	S-1907-004661-PB_CAACCAATCCACTTTA-1	PC	PRE
0.0939403	-7.67425	S-1907-004661-PB_CAACCTCAGCTTCTAG-1	tPC-IC	PRE
-0.387032	13.1278	S-1907-004661-PB_CAACCTCAGTCGTTAC-1	EC	PRE
-3.96232	-8.08445	S-1907-004661-PB_CAACCTCCACGACGCT-1	DCT	PRE
-0.337618	-7.74726	S-1907-004661-PB_CAACCTCCATGGGAAC-1	tPC-IC	PRE
-5.85195	11.4623	S-1907-004661-PB_CAACCTCTCTTGTGCC-1	EC	PRE
-3.98881	11.3877	S-1907-004661-PB_CAACGATAGCCACTCG-1	EC	PRE
13.0497	-2.24065	S-1907-004661-PB_CAACGATAGGAGAGTA-1	PT	PRE
12.3508	-1.48062	S-1907-004661-PB_CAACGATAGTCACGAG-1	PT	PRE
-0.373909	13.3654	S-1907-004661-PB_CAACGATTCGCTCCTA-1	EC	PRE
-5.16048	-2.85637	S-1907-004661-PB_CAACGGCAGACGGTCA-1	tPC-IC	PRE
-1.74038	-5.5825	S-1907-004661-PB_CAACGGCCAGAAATTG-1	tPC-IC	PRE
8.31918	0.627815	S-1907-004661-PB_CAACGGCGTCTACACA-1	PT	PRE
0.234981	-6.31996	S-1907-004661-PB_CAACGGCGTGGCCACT-1	IC	PRE
10.8332	0.342919	S-1907-004661-PB_CAACGGCTCGTCAAAC-1	PT	PRE
-0.636428	-9.16794	S-1907-004661-PB_CAAGACTAGAGTTCGG-1	IC	PRE
-5.46167	12.3851	S-1907-004661-PB_CAAGACTCACAGTACT-1	EC	PRE
11.4563	-1.4697	S-1907-004661-PB_CAAGACTGTACTTCCC-1	PT	PRE
11.1104	-3.84376	S-1907-004661-PB_CAAGACTGTGTTGACT-1	PT	PRE
6.76543	1.37021	S-1907-004661-PB_CAAGAGGAGGGCTAAC-1	PT	PRE
11.9785	-2.30488	S-1907-004661-PB_CAAGAGGCAATTGCTG-1	PT	PRE
2.14557	-7.86206	S-1907-004661-PB_CAAGAGGCACAGCTGC-1	IC	PRE
-1.12699	11.8859	S-1907-004661-PB_CAAGAGGCACGCCAGT-1	EC	PRE
10.8308	-5.09044	S-1907-004661-PB_CAAGCTAAGTGTAGTA-1	PT	PRE
6.9584	2.69032	S-1907-004661-PB_CAAGGGACACCAAATC-1	PT	PRE
8.18447	-3.10779	S-1907-004661-PB_CAAGGGACAGAGGCTA-1	PT	PRE
9.19461	-1.52274	S-1907-004661-PB_CAAGGGATCGCTACAA-1	PT	PRE
8.12092	-4.10709	S-1907-004661-PB_CAATACGGTGAGTAAT-1	PT	PRE
-5.66422	-8.26016	S-1907-004661-PB_CAATCGAAGAATGTTG-1	DCT	PRE
7.31319	6.85378	S-1907-004661-PB_CAATCGAAGCATGAAT-1	PT	PRE
11.1203	-2.0601	S-1907-004661-PB_CAATCGAAGGCGTTGA-1	PT	PRE
11.1239	-2.76979	S-1907-004661-PB_CAATCGAAGTTGCGCC-1	PT	PRE
-3.65827	3.6979	S-1907-004661-PB_CAATCGACACGCCAGT-1	TAL	PRE
8.37125	0.463343	S-1907-004661-PB_CAATCGACAGCTCATA-1	PT	PRE
-2.48374	12.709	S-1907-004661-PB_CAATGACAGCCATTCA-1	EC	PRE
3.29076	-14.5476	S-1907-004661-PB_CAATGACCAAATACGA-1	T	PRE
-0.998821	-4.529	S-1907-004661-PB_CAATGACGTACGAGCA-1	tPC-IC	PRE
8.27953	-4.27946	S-1907-004661-PB_CAATGACGTGCAATGG-1	PT	PRE
-2.58341	11.8023	S-1907-004661-PB_CAATTTCCAAAGGAGA-1	EC	PRE
-4.58358	-15.866	S-1907-004661-PB_CACAACAGTATCCTCC-1	MON	PRE
9.10859	-3.78635	S-1907-004661-PB_CACAACAGTCGAGCAA-1	PT	PRE
9.7095	-5.40347	S-1907-004661-PB_CACAACAGTTCGCGTG-1	PT	PRE
12.1076	-3.07663	S-1907-004661-PB_CACAACATCCTCGCAT-1	PT	PRE
-2.08516	12.8702	S-1907-004661-PB_CACACAATCATCGTAG-1	EC	PRE
-3.18527	13.0877	S-1907-004661-PB_CACAGATAGGCGCTCT-1	EC	PRE
3.32104	-14.7804	S-1907-004661-PB_CACAGGCAGACTTCGT-1	NKT/NKC	PRE
9.26118	-4.98155	S-1907-004661-PB_CACAGGCAGTTCACTG-1	PT	PRE
11.4078	-3.60478	S-1907-004661-PB_CACAGGCGTAGAGACC-1	PT	PRE
12.9633	-3.5969	S-1907-004661-PB_CACAGGCGTCCTGGTG-1	PT	PRE
7.36579	3.79377	S-1907-004661-PB_CACAGGCTCTTTGCTA-1	PT	PRE
0.850265	12.4901	S-1907-004661-PB_CACATGAAGGAGCTGT-1	EC	PRE
12.9108	-1.59666	S-1907-004661-PB_CACATGACACGCCAGT-1	PT	PRE
2.47314	-15.5481	S-1907-004661-PB_CACATGATCATTTCGT-1	NKT/NKC	PRE
-3.21986	-14.8893	S-1907-004661-PB_CACATGATCTCTTGCG-1	MAC	PRE
13.0862	-2.49797	S-1907-004661-PB_CACCAAAAGGCAGCTA-1	PT	PRE
2.9454	-15.4339	S-1907-004661-PB_CACCAAAAGGTTCATC-1	NKT/NKC	PRE
-4.76908	-7.47887	S-1907-004661-PB_CACCAAACACGGCGTT-1	DCT	PRE
-4.89184	13.4144	S-1907-004661-PB_CACCAAACACTCCACT-1	EC	PRE
-9.52951	-3.29053	S-1907-004661-PB_CACCAAACATCTCAAG-1	PC	PRE
12.1245	0.81933	S-1907-004661-PB_CACCAAAGTGTAACGG-1	PT	PRE
0.870817	-6.09295	S-1907-004661-PB_CACCAAAGTTACCTTT-1	IC	PRE
2.95758	-15.4717	S-1907-004661-PB_CACCGTTAGACTTCGT-1	NKT/NKC	PRE
5.00948	3.50619	S-1907-004661-PB_CACCGTTAGTCATGCT-1	PT	PRE
2.7729	11.819	S-1907-004661-PB_CACCGTTCAGCATACT-1	VSMC/MC/FIB	PRE
-3.42455	2.69642	S-1907-004661-PB_CACCGTTGTCATGACT-1	TAL	PRE
-4.29446	-4.07656	S-1907-004661-PB_CACCGTTTCTTGAGCA-1	tPC-IC	PRE
-5.13303	-6.30063	S-1907-004661-PB_CACGAATAGATGAATC-1	DCT	PRE
-3.44814	12.769	S-1907-004661-PB_CACGAATCATGTGCCG-1	EC	PRE
12.8807	-0.097575	S-1907-004661-PB_CACGAATTCAAGCCGC-1	PT	PRE
0.0264506	-1.39573	S-1907-004661-PB_CACGAATTCCGTCCTA-1	tPC-IC	PRE
10.6712	-4.25535	S-1907-004661-PB_CACGGGTCACAAGCAG-1	PT	PRE
10.8457	-4.74469	S-1907-004661-PB_CACGGGTCACAATCTG-1	PT	PRE
-9.52639	-2.62739	S-1907-004661-PB_CACGGGTCATTGCTGA-1	PC	PRE
-7.04827	-3.00701	S-1907-004661-PB_CACGTGGAGATGGCGT-1	PC	PRE
1.84686	-15.2067	S-1907-004661-PB_CACGTGGGTAATGTGA-1	NKT/NKC	PRE
-2.90485	12.345	S-1907-004661-PB_CACGTGGGTAGACGTG-1	EC	PRE
8.05613	-2.91305	S-1907-004661-PB_CACGTGGTCTCTCTTC-1	PT	PRE
10.737	-5.18985	S-1907-004661-PB_CACGTTCAGCCTCAAT-1	PT	PRE
0.546866	-8.29651	S-1907-004661-PB_CACGTTCCACAAGTTC-1	IC	PRE
2.86018	-15.2657	S-1907-004661-PB_CACGTTCGTCAGCTTA-1	NKT/NKC	PRE
-3.43443	-4.18754	S-1907-004661-PB_CACTAAGAGGGAGAAT-1	tPC-IC	PRE
9.82834	-2.92483	S-1907-004661-PB_CACTAAGAGTCCCAAT-1	PT	PRE
-2.05753	13.8549	S-1907-004661-PB_CACTAAGCATGACCCG-1	EC	PRE
9.6242	-5.43509	S-1907-004661-PB_CACTAAGCATGCTGCG-1	PT	PRE
12.1316	-3.84938	S-1907-004661-PB_CACTAAGGTCGCTTGG-1	PT	PRE
-0.50714	-4.42773	S-1907-004661-PB_CACTAAGTCAAACCCA-1	tPC-IC	PRE
-4.69802	-15.0029	S-1907-004661-PB_CACTAAGTCTAGGCAT-1	MON	PRE
0.168718	-4.85313	S-1907-004661-PB_CACTAAGTCTCATTGT-1	IC	PRE
-5.41045	-3.96165	S-1907-004661-PB_CACTGAAGTCATATGC-1	tPC-IC	PRE
11.1771	-4.42227	S-1907-004661-PB_CACTGAAGTCCAAAGG-1	PT	PRE
-1.18956	-5.37853	S-1907-004661-PB_CACTGGGAGAGCATCG-1	tPC-IC	PRE
-5.00707	-4.83105	S-1907-004661-PB_CACTGGGAGGACGCTA-1	PC	PRE
8.43927	-4.7684	S-1907-004661-PB_CACTGGGAGGTTTGAA-1	PT	PRE
7.94017	4.36116	S-1907-004661-PB_CACTGGGGTGTATCCA-1	PT	PRE
8.93081	-5.47441	S-1907-004661-PB_CACTGGGTCGGTCATA-1	PT	PRE
-2.53303	13.8788	S-1907-004661-PB_CACTGTCAGCCGAATG-1	EC	PRE
11.8796	-3.24254	S-1907-004661-PB_CACTGTCCATGCAGCC-1	PT	PRE
-2.74644	12.2248	S-1907-004661-PB_CACTGTCGTTAATGAG-1	EC	PRE
2.78416	-15.2964	S-1907-004661-PB_CACTGTCTCACCCTTG-1	T	PRE
10.7581	-3.96451	S-1907-004661-PB_CACTTCGAGATTGTGA-1	PT	PRE
10.2296	-3.97896	S-1907-004661-PB_CACTTCGAGTGCACCC-1	PT	PRE
10.3136	-1.10694	S-1907-004661-PB_CACTTCGCAACAGCTT-1	PT	PRE
9.65512	-1.77815	S-1907-004661-PB_CACTTCGCACCCAATA-1	PT	PRE
-2.23325	14.2993	S-1907-004661-PB_CACTTCGCACTCCCTA-1	EC	PRE
0.582245	-5.43653	S-1907-004661-PB_CACTTCGCAGAGGACT-1	IC	PRE
10.919	-3.35146	S-1907-004661-PB_CACTTCGGTAGAGATT-1	PT	PRE
-4.98922	13.1354	S-1907-004661-PB_CACTTCGGTGCATCTA-1	EC	PRE
-6.59957	-8.58144	S-1907-004661-PB_CACTTCGGTTGGATCT-1	DCT	PRE
13.0614	-0.990949	S-1907-004661-PB_CACTTCGTCAAACTGC-1	PT	PRE
0.14023	-6.59858	S-1907-004661-PB_CACTTCGTCTCCCAAC-1	tPC-IC	PRE
10.8802	-2.78211	S-1907-004661-PB_CAGAGCCAGGCGTTAG-1	PT	PRE
10.4474	-2.48115	S-1907-004661-PB_CAGAGCCAGGTGCTTT-1	PT	PRE
-5.15211	12.9377	S-1907-004661-PB_CAGAGCCAGTGTTCAC-1	EC	PRE
-3.5425	11.7507	S-1907-004661-PB_CAGAGCCCAACACACT-1	EC	PRE
-0.771113	-4.64191	S-1907-004661-PB_CAGAGCCCACAGTGTT-1	tPC-IC	PRE
9.16834	-3.06335	S-1907-004661-PB_CAGATACAGTATCCTG-1	EC	PRE
10.0216	-5.87341	S-1907-004661-PB_CAGATACAGTCCCGAC-1	PT	PRE
0.987778	-7.82281	S-1907-004661-PB_CAGATACAGTCGAAGC-1	IC	PRE
-3.20723	12.189	S-1907-004661-PB_CAGATACGTTGTAGCT-1	EC	PRE
12.2636	0.158232	S-1907-004661-PB_CAGATACTCCGCTTAC-1	PT	PRE
-4.13717	2.90063	S-1907-004661-PB_CAGATCAAGTGGACTG-1	TAL	PRE
12.8859	-0.522596	S-1907-004661-PB_CAGATCAAGTTGCCCG-1	PT	PRE
7.46228	0.891828	S-1907-004661-PB_CAGATCACACGACAAG-1	PT	PRE
-4.60137	-15.6235	S-1907-004661-PB_CAGATCAGTACTGTTG-1	MON	PRE
-4.28267	-15.6591	S-1907-004661-PB_CAGATTGAGATAACAC-1	MON	PRE
-4.52137	12.3313	S-1907-004661-PB_CAGATTGAGCATGATA-1	EC	PRE
6.21471	8.07304	S-1907-004661-PB_CAGATTGGTCGGCACT-1	PEC	PRE
-4.14679	-14.8329	S-1907-004661-PB_CAGATTGGTGACTGAG-1	MON	PRE
9.87565	-5.11619	S-1907-004661-PB_CAGCAATAGAAACTCA-1	PT	PRE
-4.03192	-15.1362	S-1907-004661-PB_CAGCAATTCATGCCAA-1	MAC	PRE
10.0648	-0.296363	S-1907-004661-PB_CAGCAATTCATTGGTG-1	PT	PRE
2.9371	-13.6866	S-1907-004661-PB_CAGCACGAGAGTTGTA-1	T	PRE
-3.28761	13.4179	S-1907-004661-PB_CAGCACGAGTCCTGCG-1	EC	PRE
-7.73694	-6.66078	S-1907-004661-PB_CAGCACGTCCCATTTA-1	CNT	PRE
9.78371	-3.14028	S-1907-004661-PB_CAGCAGCAGCAGTACG-1	PT	PRE
-9.08514	-4.71788	S-1907-004661-PB_CAGCAGCAGTGCGCTC-1	PC	PRE
3.07189	-14.7516	S-1907-004661-PB_CAGCAGCCACTACAGT-1	T	PRE
10.0249	-1.69844	S-1907-004661-PB_CAGCAGCCATTGACAC-1	PT	PRE
8.83858	-4.91159	S-1907-004661-PB_CAGCAGCGTAGATCCT-1	PT	PRE
-8.85801	-5.16199	S-1907-004661-PB_CAGCAGCGTATCCTTT-1	PC	PRE
1.85324	-14.0172	S-1907-004661-PB_CAGCAGCTCGGCTATA-1	T	PRE
2.22005	11.5062	S-1907-004661-PB_CAGCCAGCATATAGCC-1	VSMC/MC/FIB	PRE
-4.09561	-6.84614	S-1907-004661-PB_CAGCCAGGTAACACGG-1	DCT	PRE
-4.86927	-15.4875	S-1907-004661-PB_CAGCCAGGTCCTGGTG-1	MON	PRE
8.54136	2.88281	S-1907-004661-PB_CAGCGTGAGGAAAGAC-1	PT	PRE
0.26294	-6.783	S-1907-004661-PB_CAGCGTGGTGGATTTC-1	IC	PRE
5.08327	7.69886	S-1907-004661-PB_CAGCGTGTCCCAAGTA-1	PEC	PRE
-2.14082	13.7444	S-1907-004661-PB_CAGGCCAAGGTTACCT-1	EC	PRE
-1.93722	13.0403	S-1907-004661-PB_CAGGCCAAGTTCCGTA-1	EC	PRE
9.76349	-5.53811	S-1907-004661-PB_CAGGCCATCCATCCGT-1	PT	PRE
-3.32096	-15.131	S-1907-004661-PB_CAGGCCATCTACACTT-1	MAC	PRE
10.1476	-4.85432	S-1907-004661-PB_CAGGCCATCTCGTCAC-1	PT	PRE
-5.7341	12.0757	S-1907-004661-PB_CAGGGCTAGCAATAGT-1	EC	PRE
9.67591	-0.202831	S-1907-004661-PB_CAGGGCTCATGCAGCC-1	PT	PRE
-0.605612	-8.73248	S-1907-004661-PB_CAGGGCTGTACCGTCG-1	IC	PRE
-6.77341	-5.81469	S-1907-004661-PB_CAGGGCTTCATTGCGA-1	CNT	PRE
12.2089	0.479522	S-1907-004661-PB_CAGGTATCACCAACAT-1	PT	PRE
-3.54555	13.9043	S-1907-004661-PB_CAGGTATCAGACGGAT-1	EC	PRE
0.290036	-7.97335	S-1907-004661-PB_CAGGTATGTTTGATCG-1	IC	PRE
6.63099	4.35686	S-1907-004661-PB_CAGGTATTCCACACAA-1	PT	PRE
-8.64205	-6.00345	S-1907-004661-PB_CAGTGCGAGGGCTGAT-1	CNT	PRE
-7.70689	-4.2679	S-1907-004661-PB_CAGTGCGCACCCATAA-1	PC	PRE
9.2162	-4.82317	S-1907-004661-PB_CAGTGCGGTCATCAGT-1	PT	PRE
10.1666	-1.04843	S-1907-004661-PB_CAGTTAGAGGGCAATC-1	PT	PRE
-2.96632	12.8798	S-1907-004661-PB_CAGTTAGAGTCACGCC-1	EC	PRE
-8.12297	-2.33736	S-1907-004661-PB_CAGTTAGCAGACCTGC-1	PC	PRE
10.3191	-3.87553	S-1907-004661-PB_CAGTTAGCAGATGCGA-1	PT	PRE
-2.09121	14.5588	S-1907-004661-PB_CAGTTAGGTATCGCAT-1	EC	PRE
-3.42887	-14.7063	S-1907-004661-PB_CAGTTAGTCCAAGCTA-1	MON	PRE
11.2835	-5.11162	S-1907-004661-PB_CAGTTCCAGCTCTATG-1	PT	PRE
-3.74194	11.6915	S-1907-004661-PB_CAGTTCCAGCTGCGAA-1	EC	PRE
4.9513	12.8138	S-1907-004661-PB_CAGTTCCAGGTAAACT-1	VSMC/MC/FIB	PRE
-2.96485	13.5812	S-1907-004661-PB_CAGTTCCCATTCAGGT-1	EC	PRE
10.2733	-3.00437	S-1907-004661-PB_CATAAGCAGCTTGTGT-1	PT	PRE
-1.77135	-4.79533	S-1907-004661-PB_CATAAGCAGCTTTGTG-1	tPC-IC	PRE
9.11395	-4.84636	S-1907-004661-PB_CATAAGCCAGGTAGTG-1	PT	PRE
8.36774	-3.3074	S-1907-004661-PB_CATAAGCTCATGCCGG-1	PT	PRE
2.08911	-14.7421	S-1907-004661-PB_CATAAGCTCCCATACC-1	NKT/NKC	PRE
-0.124956	-3.64913	S-1907-004661-PB_CATAAGCTCTTACGTT-1	IC	PRE
-5.03153	13.2279	S-1907-004661-PB_CATACAGAGCAAGTCG-1	EC	PRE
-9.33375	-4.85465	S-1907-004661-PB_CATACAGCAACGTAAA-1	PC	PRE
0.151559	-5.35028	S-1907-004661-PB_CATACAGCAGGACGAT-1	IC	PRE
-3.30441	12.9583	S-1907-004661-PB_CATACAGGTACCACGC-1	EC	PRE
-9.1687	-5.86344	S-1907-004661-PB_CATACAGGTTAAGACA-1	CNT	PRE
-2.55392	12.3418	S-1907-004661-PB_CATACAGTCTGAATCG-1	EC	PRE
-9.6615	-3.00831	S-1907-004661-PB_CATACCCAGACCAAGC-1	PC	PRE
3.65101	11.809	S-1907-004661-PB_CATACCCAGGTCGAGT-1	VSMC/MC/FIB	PRE
11.8124	0.761354	S-1907-004661-PB_CATACCCCAGAGTTGG-1	PT	PRE
-5.53869	11.6623	S-1907-004661-PB_CATACCCGTCTTCATT-1	EC	PRE
5.69447	2.81515	S-1907-004661-PB_CATACTTAGTTGTCAC-1	PT	PRE
3.03696	-14.417	S-1907-004661-PB_CATACTTGTTCGTACA-1	T	PRE
10.2733	-3.26234	S-1907-004661-PB_CATACTTTCCCACAGG-1	PT	PRE
10.8746	-4.57094	S-1907-004661-PB_CATAGACAGCGGTAGT-1	PT	PRE
10.0486	-4.68529	S-1907-004661-PB_CATAGACCAACACGTT-1	PT	PRE
-11.1145	-2.31044	S-1907-004661-PB_CATAGACCACATGAAA-1	PC	PRE
1.93757	-5.93822	S-1907-004661-PB_CATAGACCAGTCAGAG-1	IC	PRE
9.29107	-0.266613	S-1907-004661-PB_CATAGACTCGAGCACC-1	PT	PRE
2.25806	-6.19429	S-1907-004661-PB_CATCAAGAGAGAGCAA-1	IC	PRE
12.1097	-3.9794	S-1907-004661-PB_CATCAAGGTCCATCTC-1	PT	PRE
-3.40079	-4.2328	S-1907-004661-PB_CATCCACAGCACTCGC-1	tPC-IC	PRE
11.1832	-3.29113	S-1907-004661-PB_CATCCACCACTAGGTT-1	PT	PRE
9.31381	-5.51336	S-1907-004661-PB_CATCCACGTAACAGGC-1	PT	PRE
8.35761	0.538754	S-1907-004661-PB_CATCCACTCGTTAGAC-1	PT	PRE
1.71665	11.4084	S-1907-004661-PB_CATCCCAAGGAATGTT-1	VSMC/MC/FIB	PRE
12.57	-2.05495	S-1907-004661-PB_CATCCCACACTTCAGA-1	PT	PRE
8.93383	0.290955	S-1907-004661-PB_CATCCCAGTCTCAGAT-1	PT	PRE
9.44583	-4.4797	S-1907-004661-PB_CATCCGTAGCACTGGA-1	PT	PRE
-4.11389	11.7187	S-1907-004661-PB_CATCCGTAGGAACGAA-1	EC	PRE
1.61303	-8.61834	S-1907-004661-PB_CATCCGTCAACTGCTA-1	IC	PRE
1.04941	-9.2307	S-1907-004661-PB_CATCGCTCAGAAACCG-1	IC	PRE
-4.7847	3.83942	S-1907-004661-PB_CATCGCTCATAGCACT-1	TAL	PRE
-5.11073	-7.55499	S-1907-004661-PB_CATCGCTCATGCGTGC-1	DCT	PRE
-2.83195	-0.223372	S-1907-004661-PB_CATCGCTGTTGTTTGG-1	TAL	PRE
8.88789	-5.55593	S-1907-004661-PB_CATCGGGAGATGATTG-1	PT	PRE
-4.34434	-15.1828	S-1907-004661-PB_CATCGTCCATAATCGC-1	MON	PRE
9.40403	-1.17535	S-1907-004661-PB_CATCGTCGTTCGTGCG-1	PT	PRE
-2.79902	12.7534	S-1907-004661-PB_CATGAGTAGGGACAGG-1	EC	PRE
-8.93789	-4.42365	S-1907-004661-PB_CATGAGTGTGTCTAAC-1	PC	PRE
-7.38017	-3.2838	S-1907-004661-PB_CATGCAAAGGAGTACC-1	PC	PRE
-4.761	-15.0527	S-1907-004661-PB_CATGCAATCTCGACGG-1	MON	PRE
9.50602	-0.263995	S-1907-004661-PB_CATGCCTAGATGGCGT-1	PT	PRE
6.1621	1.40068	S-1907-004661-PB_CATGCCTCAGCTCGGT-1	PT	PRE
-6.56469	-4.06469	S-1907-004661-PB_CATGCCTTCTAAGCGT-1	CNT	PRE
1.55998	-6.27849	S-1907-004661-PB_CATGCGGAGATCCGAG-1	IC	PRE
3.17529	-15.0387	S-1907-004661-PB_CATGCGGTCTCCCAAC-1	NKT/NKC	PRE
10.1482	-5.34418	S-1907-004661-PB_CATGCGGTCTCTCGAC-1	PT	PRE
9.63507	-2.06272	S-1907-004661-PB_CATGCGGTCTTTCTAG-1	PT	PRE
-2.56043	13.7414	S-1907-004661-PB_CATGCTCAGTTCTCTT-1	EC	PRE
12.1217	-1.01583	S-1907-004661-PB_CATGCTCCACGCGTCA-1	PT	PRE
8.01484	0.471014	S-1907-004661-PB_CATGCTCCACGTGTGC-1	PT	PRE
0.0162071	-8.91494	S-1907-004661-PB_CATGCTCTCTGTCGTC-1	IC	PRE
-3.40731	-14.7964	S-1907-004661-PB_CATGGATCAAGTATCC-1	MAC	PRE
9.70222	3.02904	S-1907-004661-PB_CATGGATCATGGAACG-1	PT	PRE
-0.0966305	12.2155	S-1907-004661-PB_CATGGATTCCGTAGGC-1	EC	PRE
10.2002	-2.52776	S-1907-004661-PB_CATGGTAAGAGCCGAT-1	PT	PRE
0.62713	-5.37716	S-1907-004661-PB_CATGGTATCAAGGCTT-1	IC	PRE
-4.3354	-5.59731	S-1907-004661-PB_CATGGTATCCGCTGTT-1	tPC-IC	PRE
12.9436	-0.723199	S-1907-004661-PB_CATTCATAGGTCGCCT-1	PT	PRE
-3.76517	13.0021	S-1907-004661-PB_CATTCATCAAGTGGGT-1	EC	PRE
-2.51429	13.9192	S-1907-004661-PB_CATTCATCATTGTCGA-1	EC	PRE
9.09767	-2.04845	S-1907-004661-PB_CATTCATGTCGTCGGT-1	PT	PRE
1.83071	-5.22351	S-1907-004661-PB_CATTCATTCGGTGTAT-1	IC	PRE
11.7307	-1.29143	S-1907-004661-PB_CATTCCGAGAATCGCG-1	PT	PRE
9.05205	-0.617032	S-1907-004661-PB_CATTCCGCAACCACGC-1	PT	PRE
-4.56545	10.8949	S-1907-004661-PB_CATTCCGCAATTGGTC-1	EC	PRE
10.9332	-4.97154	S-1907-004661-PB_CATTCCGCAGCGTTTA-1	PT	PRE
-9.57543	-4.56157	S-1907-004661-PB_CATTCCGTCCAGCACG-1	PC	PRE
3.2571	-13.7162	S-1907-004661-PB_CATTCTAAGGTCACCC-1	T	PRE
10.1361	-5.18182	S-1907-004661-PB_CATTCTACAAATGATG-1	PT	PRE
13.0982	-0.909187	S-1907-004661-PB_CATTCTACACACCAGC-1	PT	PRE
6.93044	1.33109	S-1907-004661-PB_CATTCTACACACCGCA-1	PT	PRE
1.1818	-7.51909	S-1907-004661-PB_CATTCTACAGAGGACT-1	IC	PRE
12.2768	-4.53481	S-1907-004661-PB_CATTCTACATACAGCT-1	PT	PRE
-3.86059	-7.0271	S-1907-004661-PB_CATTCTATCTCCCAAC-1	DCT	PRE
-6.0995	-4.19519	S-1907-004661-PB_CATTGAGCACAAAGTA-1	PC	PRE
9.82562	-2.49949	S-1907-004661-PB_CATTGAGCAGAAGTTA-1	PT	PRE
8.59206	5.56228	S-1907-004661-PB_CATTGAGCATGCTGCG-1	PT	PRE
2.90638	-13.2949	S-1907-004661-PB_CATTGAGGTGGACCAA-1	T	PRE
-3.28706	-5.95336	S-1907-004661-PB_CATTGAGTCCAAGCAT-1	TAL	PRE
1.36457	-9.16572	S-1907-004661-PB_CATTGAGTCCACTGGG-1	IC	PRE
-7.38532	-7.38924	S-1907-004661-PB_CATTGCCGTATTGGCT-1	CNT	PRE
1.43328	-5.8897	S-1907-004661-PB_CATTGCCTCCAGCTCT-1	IC	PRE
12.2107	-4.07357	S-1907-004661-PB_CATTGTTAGACATAAC-1	PT	PRE
11.5405	-5.0831	S-1907-004661-PB_CATTGTTAGATACATG-1	PT	PRE
-2.79137	13.188	S-1907-004661-PB_CATTGTTAGTACGTCT-1	EC	PRE
-4.19211	-14.3655	S-1907-004661-PB_CATTGTTCACTTGACA-1	MAC	PRE
11.476	-2.51677	S-1907-004661-PB_CATTGTTCATTACGGT-1	PT	PRE
0.264861	-6.67733	S-1907-004661-PB_CATTGTTTCTACTGAG-1	IC	PRE
-10.4116	-1.89172	S-1907-004661-PB_CATTTCAAGCTGGCTC-1	PC	PRE
9.20977	0.697857	S-1907-004661-PB_CATTTCAAGTGCTCGC-1	PT	PRE
10.2714	0.07911	S-1907-004661-PB_CATTTCACAGGAGGAG-1	PT	PRE
10.2886	-2.17274	S-1907-004661-PB_CATTTCACAGGCACTC-1	PT	PRE
7.87265	-3.29798	S-1907-004661-PB_CATTTCACAGGGTTGA-1	PT	PRE
-4.20716	-15.231	S-1907-004661-PB_CATTTCAGTCACAATC-1	MON	PRE
-4.59509	-7.43687	S-1907-004661-PB_CCAAGCGCACCGGTCA-1	DCT	PRE
-2.79495	12.7362	S-1907-004661-PB_CCAAGCGTCTCCCTAG-1	EC	PRE
-3.59434	11.5521	S-1907-004661-PB_CCAATTTGTCCTGGGT-1	EC	PRE
-8.24689	-2.31107	S-1907-004661-PB_CCAATTTGTGTCTCCT-1	PC	PRE
10.4289	-3.42135	S-1907-004661-PB_CCACAAACAAAGGATT-1	PT	PRE
0.684946	-5.73361	S-1907-004661-PB_CCACAAACAATTCACG-1	IC	PRE
11.6195	-0.846521	S-1907-004661-PB_CCACAAACACGTAGTT-1	PT	PRE
7.49114	1.07917	S-1907-004661-PB_CCACACTAGGTGGTTG-1	PT	PRE
-7.16151	-8.96025	S-1907-004661-PB_CCACACTGTCAACCTA-1	DCT	PRE
-4.40469	-7.16271	S-1907-004661-PB_CCACACTTCCCTCAAC-1	DCT	PRE
12.1091	-1.30654	S-1907-004661-PB_CCACCATAGAAATTCG-1	PT	PRE
3.24862	-15.0204	S-1907-004661-PB_CCACCATAGCGGATCA-1	NKT/NKC	PRE
5.09473	3.53595	S-1907-004661-PB_CCACCATAGTTGGGAC-1	PT	PRE
-4.13467	13.0323	S-1907-004661-PB_CCACCATCAATGCAAA-1	EC	PRE
5.72764	4.26164	S-1907-004661-PB_CCACGAGCAGGAGACT-1	PT	PRE
9.12908	2.22188	S-1907-004661-PB_CCACGAGGTCTTAGTG-1	PT	PRE
13.2271	-0.478976	S-1907-004661-PB_CCACGAGGTTTACCTT-1	PT	PRE
0.235787	-6.41013	S-1907-004661-PB_CCACGAGTCTAACGGT-1	IC	PRE
-7.76571	-6.36858	S-1907-004661-PB_CCACGTTAGTTCCGGC-1	CNT	PRE
2.89808	12.496	S-1907-004661-PB_CCACGTTGTAGATTGA-1	VSMC/MC/FIB	PRE
3.83638	12.4924	S-1907-004661-PB_CCACGTTGTTCTCCAC-1	VSMC/MC/FIB	PRE
-4.53416	10.9959	S-1907-004661-PB_CCACGTTTCTCCACTG-1	EC	PRE
-4.32893	-15.1522	S-1907-004661-PB_CCACTTGGTTAACAGA-1	MON	PRE
-2.86922	-15.0546	S-1907-004661-PB_CCATAAGCAATCTAGC-1	MAC	PRE
0.842475	-9.329	S-1907-004661-PB_CCATAAGCACCTGAAT-1	IC	PRE
1.3016	-9.00372	S-1907-004661-PB_CCATAAGCAGAACCGA-1	IC	PRE
11.7896	-3.51628	S-1907-004661-PB_CCATAAGGTCGCACAC-1	PT	PRE
-6.14155	-2.35612	S-1907-004661-PB_CCATAAGGTGGATGAC-1	PC	PRE
-4.78309	13.472	S-1907-004661-PB_CCATCACAGCCGCTTG-1	EC	PRE
-2.44501	12.8317	S-1907-004661-PB_CCATCACAGGCTAAAT-1	EC	PRE
9.15324	-1.1825	S-1907-004661-PB_CCATCACCAACTCGAT-1	PT	PRE
-4.43955	-15.6272	S-1907-004661-PB_CCATCACTCTGAGGTT-1	MON	PRE
8.95727	-4.73803	S-1907-004661-PB_CCCAACTAGGTCATCT-1	PT	PRE
9.48778	2.9258	S-1907-004661-PB_CCCAACTCAAGATGGC-1	PT	PRE
-5.33638	12.1058	S-1907-004661-PB_CCCAACTGTCACTCTC-1	EC	PRE
1.27751	-13.3144	S-1907-004661-PB_CCCAACTTCCAAGGGA-1	B	PRE
-3.09411	13.1508	S-1907-004661-PB_CCCATTGAGTACAACA-1	EC	PRE
8.23035	-3.28722	S-1907-004661-PB_CCCATTGTCCGATGTA-1	PT	PRE
-5.64953	12.7931	S-1907-004661-PB_CCCGAAGAGTTTCGGT-1	EC	PRE
12.206	-2.97567	S-1907-004661-PB_CCCGAAGTCCGACAGC-1	PT	PRE
1.44325	-5.28338	S-1907-004661-PB_CCCGGAACAAACCATC-1	IC	PRE
-8.49024	-4.76786	S-1907-004661-PB_CCCGGAACAACTCCCT-1	PC	PRE
3.18139	-13.5078	S-1907-004661-PB_CCCGGAACACCAGGTC-1	T	PRE
9.39385	2.30656	S-1907-004661-PB_CCCGGAAGTAGTATAG-1	PT	PRE
5.10536	3.23511	S-1907-004661-PB_CCCTAACAGTCACGAG-1	PT	PRE
11.9744	-4.0875	S-1907-004661-PB_CCCTAACCAATTGAGA-1	PT	PRE
9.18011	-5.79021	S-1907-004661-PB_CCCTAACCACGCGGTT-1	PT	PRE
4.44352	12.6895	S-1907-004661-PB_CCCTAACGTATGTCCA-1	VSMC/MC/FIB	PRE
-5.04884	-15.4066	S-1907-004661-PB_CCCTAACGTTAATGAG-1	MON	PRE
13.2747	-2.08741	S-1907-004661-PB_CCCTAACTCTATTCGT-1	PT	PRE
6.30862	7.58854	S-1907-004661-PB_CCCTCAAAGGTTATAG-1	PEC	PRE
2.89334	-13.7931	S-1907-004661-PB_CCCTCAATCTAGAGCT-1	T	PRE
8.70542	1.91824	S-1907-004661-PB_CCCTCAATCTGGTGCG-1	PT	PRE
-0.536458	12.0679	S-1907-004661-PB_CCCTCTCGTCTTCTAT-1	EC	PRE
2.19256	-7.70954	S-1907-004661-PB_CCCTCTCGTTGCATGT-1	IC	PRE
10.658	-4.67692	S-1907-004661-PB_CCCTGATCAGAGGACT-1	PT	PRE
12.0152	-0.961205	S-1907-004661-PB_CCCTTAGAGATCGACG-1	PT	PRE
3.64548	13.0424	S-1907-004661-PB_CCCTTAGCAGAACTAA-1	VSMC/MC/FIB	PRE
-3.48623	12.9294	S-1907-004661-PB_CCCTTAGTCCTGTACC-1	EC	PRE
-0.44197	13.0979	S-1907-004661-PB_CCGAACGAGAAATTCG-1	EC	PRE
2.0453	-14.4054	S-1907-004661-PB_CCGAACGAGAACTTCC-1	T	PRE
8.8287	-3.30703	S-1907-004661-PB_CCGAACGCAAGTCATC-1	PT	PRE
-4.36079	-7.41934	S-1907-004661-PB_CCGAACGGTAAGTAGT-1	DCT	PRE
9.88021	-0.730324	S-1907-004661-PB_CCGAACGGTAAGTTGA-1	PT	PRE
-4.62146	4.15672	S-1907-004661-PB_CCGAACGGTAATGATG-1	TAL	PRE
-0.718441	-5.30221	S-1907-004661-PB_CCGAACGTCGCATTAG-1	tPC-IC	PRE
-4.34749	-8.15971	S-1907-004661-PB_CCGAACGTCGTCTAAG-1	DCT	PRE
-0.0120794	-6.2096	S-1907-004661-PB_CCGATCTAGGTAAAGG-1	IC	PRE
-9.99953	-2.54295	S-1907-004661-PB_CCGATCTCATGGTGGA-1	PC	PRE
11.733	-1.51034	S-1907-004661-PB_CCGATCTGTGCCAAGA-1	PT	PRE
-8.64424	-3.03418	S-1907-004661-PB_CCGATGGAGGTAGCAC-1	PC	PRE
9.56723	-1.31565	S-1907-004661-PB_CCGCAAGAGAAACCAT-1	PT	PRE
10.5033	-1.95075	S-1907-004661-PB_CCGCAAGCAAGTGATA-1	PT	PRE
11.3355	-4.0855	S-1907-004661-PB_CCGCAAGCACAAATGA-1	PT	PRE
-0.496811	-3.99584	S-1907-004661-PB_CCGCAAGTCTCGTGGG-1	tPC-IC	PRE
-4.46131	-14.583	S-1907-004661-PB_CCGGACAAGAGGCGTT-1	MON	PRE
-5.3351	10.9064	S-1907-004661-PB_CCGGACAAGCAGCCCT-1	EC	PRE
13.0167	-2.76255	S-1907-004661-PB_CCGGACAGTAGCGATG-1	PT	PRE
-0.516697	-5.83712	S-1907-004661-PB_CCGGGTAAGTTGTAGA-1	tPC-IC	PRE
-4.21712	-14.4495	S-1907-004661-PB_CCGGGTAGTAGATCGG-1	MAC	PRE
0.278874	11.4023	S-1907-004661-PB_CCGGGTAGTTGCCGCA-1	VSMC/MC/FIB	PRE
-2.43774	13.5605	S-1907-004661-PB_CCGGTAGCAACTGGTT-1	EC	PRE
-2.62896	-3.07526	S-1907-004661-PB_CCGGTAGGTCTAGATC-1	TAL	PRE
-3.57372	11.6951	S-1907-004661-PB_CCGGTAGTCATCACTT-1	EC	PRE
-5.64665	4.46983	S-1907-004661-PB_CCGGTAGTCTATGTGG-1	TAL	PRE
8.86523	-5.48497	S-1907-004661-PB_CCGGTGACAGAAATTG-1	PT	PRE
2.80116	-14.3815	S-1907-004661-PB_CCGGTGACATACCGTA-1	T	PRE
9.03613	2.13597	S-1907-004661-PB_CCGGTGATCAGTGCGC-1	PT	PRE
-7.24706	-7.18686	S-1907-004661-PB_CCGTAGGTCGAGTCCG-1	CNT	PRE
-8.15767	-3.52501	S-1907-004661-PB_CCGTGAGAGAATTCAG-1	PC	PRE
8.80259	0.611799	S-1907-004661-PB_CCGTGAGCACCCAATA-1	PT	PRE
5.64126	6.56747	S-1907-004661-PB_CCGTGAGTCCCGTAAA-1	PEC	PRE
-6.27438	-8.55467	S-1907-004661-PB_CCGTTCAAGCCTGAAG-1	DCT	PRE
10.2485	-4.77121	S-1907-004661-PB_CCGTTCAAGTTCCGGC-1	PT	PRE
10.5245	-2.74646	S-1907-004661-PB_CCGTTCATCTGCTAGA-1	PT	PRE
-4.96708	-8.76144	S-1907-004661-PB_CCTAACCGTAGTCACT-1	DCT	PRE
1.57816	-7.23059	S-1907-004661-PB_CCTAACCGTCGGAAAC-1	IC	PRE
-7.10066	-6.67962	S-1907-004661-PB_CCTAAGAAGGCTTCCG-1	CNT	PRE
-3.27473	12.7017	S-1907-004661-PB_CCTAAGAAGTCATAGA-1	EC	PRE
10.0378	-4.55491	S-1907-004661-PB_CCTAAGAGTCTAGTGT-1	PT	PRE
2.13297	-8.06177	S-1907-004661-PB_CCTACGTAGAAGTCAT-1	IC	PRE
-5.41765	6.39993	S-1907-004661-PB_CCTACGTAGGTCCAGA-1	TAL	PRE
0.196078	-8.69486	S-1907-004661-PB_CCTACGTCACAAATCC-1	IC	PRE
12.745	-1.94061	S-1907-004661-PB_CCTACGTGTCCGTACG-1	PT	PRE
1.94837	-5.69433	S-1907-004661-PB_CCTATCGAGCTGACTT-1	IC	PRE
13.1167	-1.73386	S-1907-004661-PB_CCTATCGCACCTGTCT-1	PT	PRE
7.97373	-4.05499	S-1907-004661-PB_CCTATCGCAGCGTGCT-1	PT	PRE
-4.83039	-15.5203	S-1907-004661-PB_CCTATCGGTAATGATG-1	MON	PRE
11.1615	-4.00314	S-1907-004661-PB_CCTCAACAGTGTCATC-1	PT	PRE
9.15427	-1.12215	S-1907-004661-PB_CCTCAACAGTTACTCG-1	PT	PRE
11.2473	-2.52339	S-1907-004661-PB_CCTCAACGTCCACGCA-1	PT	PRE
0.997273	-9.35299	S-1907-004661-PB_CCTCAACTCGCCAACG-1	IC	PRE
4.71469	12.6452	S-1907-004661-PB_CCTCACAAGATGTTAG-1	VSMC/MC/FIB	PRE
-3.08998	12.8894	S-1907-004661-PB_CCTCACAGTACCCGAC-1	EC	PRE
3.04071	-14.4246	S-1907-004661-PB_CCTCAGTCACTACAGT-1	T	PRE
-5.5226	12.8125	S-1907-004661-PB_CCTCAGTCACTTCAAG-1	EC	PRE
-3.52735	-15.1761	S-1907-004661-PB_CCTCAGTCAGATCCAT-1	MAC	PRE
-7.68034	-3.79047	S-1907-004661-PB_CCTCAGTTCAGCCTCT-1	PC	PRE
-4.20756	-14.7594	S-1907-004661-PB_CCTCATGAGGCTCAAG-1	MON	PRE
-1.48309	-4.98515	S-1907-004661-PB_CCTCATGCACACGTGC-1	tPC-IC	PRE
9.80976	-3.48177	S-1907-004661-PB_CCTCATGGTACAGTTC-1	PT	PRE
9.63491	-4.35606	S-1907-004661-PB_CCTCCAAAGCAGCAGT-1	PT	PRE
-7.32347	-2.88628	S-1907-004661-PB_CCTCCAATCCCATTTA-1	PC	PRE
-5.23282	12.3109	S-1907-004661-PB_CCTCCTCAGCGACATG-1	EC	PRE
7.77129	0.995057	S-1907-004661-PB_CCTCCTCAGGGTGGGA-1	PT	PRE
7.88475	-3.32876	S-1907-004661-PB_CCTCCTCAGTCATAGA-1	PT	PRE
1.65032	-7.2374	S-1907-004661-PB_CCTCCTCCAATCTGCA-1	IC	PRE
-5.48541	11.5992	S-1907-004661-PB_CCTCCTCGTTGACTAC-1	EC	PRE
-4.54511	13.2105	S-1907-004661-PB_CCTCCTCTCATCGACA-1	EC	PRE
13.1818	-0.742283	S-1907-004661-PB_CCTCTAGAGCACTTTG-1	PT	PRE
-5.61223	-8.72426	S-1907-004661-PB_CCTCTAGAGTGAATAC-1	DCT	PRE
1.51181	-8.55512	S-1907-004661-PB_CCTCTAGCAACGACAG-1	IC	PRE
0.597284	-6.19291	S-1907-004661-PB_CCTCTCCAGAAATGGG-1	tPC-IC	PRE
-5.11701	-6.54888	S-1907-004661-PB_CCTCTCCAGACGCAGT-1	CNT	PRE
9.78453	-4.17948	S-1907-004661-PB_CCTCTCCAGAGGGTGG-1	PT	PRE
12.645	-0.781785	S-1907-004661-PB_CCTCTCCAGGACAAGA-1	PT	PRE
1.80953	-14.6825	S-1907-004661-PB_CCTCTCCCAACTCATG-1	NKT/NKC	PRE
-2.51233	13.8384	S-1907-004661-PB_CCTCTCCGTAACATGA-1	EC	PRE
9.42073	-3.09648	S-1907-004661-PB_CCTGCATAGATTGCGG-1	PT	PRE
2.24936	-7.47746	S-1907-004661-PB_CCTGCATCAAGTATAG-1	IC	PRE
7.04186	2.41649	S-1907-004661-PB_CCTGCATCAGCGAACA-1	PT	PRE
13.0294	-2.18713	S-1907-004661-PB_CCTGCATGTCGTGGTC-1	PT	PRE
13.0001	-2.83255	S-1907-004661-PB_CCTGCATGTTGGGAAC-1	PT	PRE
8.27221	-4.67256	S-1907-004661-PB_CCTGTTGGTTTGGCTA-1	PT	PRE
10.6771	-5.54952	S-1907-004661-PB_CCTGTTGTCCAAGCCG-1	PT	PRE
-8.44665	-3.64982	S-1907-004661-PB_CCTGTTGTCGTAGAGG-1	PC	PRE
-4.28227	-15.8339	S-1907-004661-PB_CCTGTTGTCTTAGCCC-1	MON	PRE
10.4464	0.105771	S-1907-004661-PB_CCTTCAGTCAAGGAGC-1	PT	PRE
-4.1174	-15.4889	S-1907-004661-PB_CCTTGTGAGCATCCTA-1	MON	PRE
-1.98493	13.8734	S-1907-004661-PB_CCTTGTGTCGAGTACT-1	EC	PRE
11.1984	-2.86994	S-1907-004661-PB_CCTTTGGAGGGCAATC-1	PT	PRE
1.34908	-7.18798	S-1907-004661-PB_CCTTTGGCATTCTTCA-1	IC	PRE
-4.3735	-14.5274	S-1907-004661-PB_CCTTTGGGTAGGTACG-1	MAC	PRE
1.21455	-6.66734	S-1907-004661-PB_CCTTTGGGTCATACCA-1	IC	PRE
0.449925	-6.00422	S-1907-004661-PB_CCTTTGGGTGACTCGC-1	IC	PRE
0.998153	-6.49502	S-1907-004661-PB_CCTTTGGTCTCCGATC-1	IC	PRE
9.8124	-1.38646	S-1907-004661-PB_CGAAGGACAGGAATCG-1	PT	PRE
10.5034	-2.41143	S-1907-004661-PB_CGAAGGACATCGAACT-1	PT	PRE
2.1398	-5.79504	S-1907-004661-PB_CGAAGGACATGGAAGC-1	IC	PRE
1.38542	-13.3467	S-1907-004661-PB_CGAAGTTAGGCCCACT-1	B	PRE
2.31752	-7.41186	S-1907-004661-PB_CGAAGTTAGTGGCAGT-1	IC	PRE
0.510906	12.9741	S-1907-004661-PB_CGAAGTTCACATCATG-1	EC	PRE
11.1731	-2.8447	S-1907-004661-PB_CGAAGTTGTGGTATGG-1	PT	PRE
0.276675	-6.28921	S-1907-004661-PB_CGAAGTTTCACCCTCA-1	IC	PRE
-3.41039	-14.892	S-1907-004661-PB_CGAAGTTTCCGAAATC-1	MAC	PRE
0.38059	-5.02274	S-1907-004661-PB_CGAAGTTTCCTGTACC-1	tPC-IC	PRE
10.4162	-0.537473	S-1907-004661-PB_CGAAGTTTCGTTTACT-1	PT	PRE
12.8488	0.012665	S-1907-004661-PB_CGAATTGAGAAGAGCA-1	PT	PRE
1.22855	-7.5926	S-1907-004661-PB_CGAATTGCACTAGGCC-1	IC	PRE
10.4671	-2.82933	S-1907-004661-PB_CGAATTGGTCATGCAT-1	PT	PRE
9.98718	-1.87343	S-1907-004661-PB_CGAATTGGTCCTGGGT-1	PT	PRE
0.314842	-6.71939	S-1907-004661-PB_CGAATTGGTGAGGAAA-1	IC	PRE
-3.36836	-8.2551	S-1907-004661-PB_CGAATTGGTGATTGGG-1	DCT	PRE
10.3934	0.0566024	S-1907-004661-PB_CGACAGCCACTTGAAC-1	PT	PRE
1.24831	-13.3533	S-1907-004661-PB_CGAGAAGGTCAACGCC-1	B	PRE
1.32588	-8.8081	S-1907-004661-PB_CGAGAAGTCGGAATGG-1	IC	PRE
12.3301	-3.50271	S-1907-004661-PB_CGAGGAATCTGTACAG-1	PT	PRE
0.329034	-6.40272	S-1907-004661-PB_CGAGGCTCACCCAACG-1	IC	PRE
0.45733	12.4589	S-1907-004661-PB_CGAGGCTCATGGCCCA-1	EC	PRE
-4.4205	11.5751	S-1907-004661-PB_CGAGGCTTCCGTGACG-1	EC	PRE
10.9796	-3.72979	S-1907-004661-PB_CGAGTTACACAGTATC-1	PT	PRE
9.44722	-2.45814	S-1907-004661-PB_CGAGTTAGTAACCAGG-1	PT	PRE
4.98154	12.514	S-1907-004661-PB_CGAGTTAGTCTACATG-1	VSMC/MC/FIB	PRE
1.73107	-8.11548	S-1907-004661-PB_CGATCGGAGTCTCGTA-1	IC	PRE
-3.55179	11.5015	S-1907-004661-PB_CGATCGGGTAGTTAGA-1	EC	PRE
-3.84093	-7.94505	S-1907-004661-PB_CGATCGGGTTTGGCTA-1	DCT	PRE
3.14069	-15.1822	S-1907-004661-PB_CGATCGGTCACCATAG-1	NKT/NKC	PRE
8.11468	-4.19006	S-1907-004661-PB_CGATCGGTCTACCCAC-1	PT	PRE
-2.34168	14.0188	S-1907-004661-PB_CGATGCGCAGGCCCTA-1	EC	PRE
-5.21277	-2.13072	S-1907-004661-PB_CGATGCGTCGCGGACT-1	PC	PRE
-4.49297	-15.7456	S-1907-004661-PB_CGATGGCCAACGATCT-1	MON	PRE
-0.250064	13.2499	S-1907-004661-PB_CGATGGCCAGGCGTTC-1	EC	PRE
0.471889	-5.14964	S-1907-004661-PB_CGATGGCGTAGATTGA-1	IC	PRE
5.15146	12.389	S-1907-004661-PB_CGATGGCGTTGGGTTT-1	VSMC/MC/FIB	PRE
8.05918	-2.96963	S-1907-004661-PB_CGATGGCTCAACCGAT-1	PT	PRE
-4.99066	12.6395	S-1907-004661-PB_CGATGGCTCCTTCACG-1	EC	PRE
8.49415	-5.1095	S-1907-004661-PB_CGCAGGTAGCCATTGT-1	PT	PRE
3.36834	-14.6072	S-1907-004661-PB_CGCAGGTCAGCGTTTA-1	T	PRE
9.33089	-4.69814	S-1907-004661-PB_CGCATAACAAGGCAAC-1	PT	PRE
1.12655	-5.21885	S-1907-004661-PB_CGCATGGGTTGTGGAG-1	IC	PRE
-8.9703	-4.47712	S-1907-004661-PB_CGCCAGAAGCCGAACA-1	PC	PRE
-2.7999	13.904	S-1907-004661-PB_CGCCAGACACAGTCGC-1	EC	PRE
12.1033	-4.13856	S-1907-004661-PB_CGCCAGAGTGTCCATA-1	PT	PRE
2.96173	-15.378	S-1907-004661-PB_CGCCAGAGTTCCGCTT-1	NKT/NKC	PRE
8.15881	-4.49116	S-1907-004661-PB_CGCCAGAGTTCTCCTG-1	PT	PRE
5.18702	3.71584	S-1907-004661-PB_CGCCATTAGTATCTGC-1	PT	PRE
10.5061	-3.43661	S-1907-004661-PB_CGCCATTCAATTTCGG-1	PT	PRE
8.35318	-4.28638	S-1907-004661-PB_CGCCATTCACAGCTGC-1	PT	PRE
12.283	0.594885	S-1907-004661-PB_CGCCATTCATATAGCC-1	PT	PRE
-7.39736	-5.43204	S-1907-004661-PB_CGCCATTGTTGACGGA-1	PC	PRE
-5.7121	-5.18572	S-1907-004661-PB_CGCGTGAAGGCATCGA-1	CNT	PRE
12.768	-0.183486	S-1907-004661-PB_CGCGTGACAAGGTCGA-1	PT	PRE
12.6645	-2.58834	S-1907-004661-PB_CGCGTGAGTCCAAATC-1	PT	PRE
9.8629	-5.33922	S-1907-004661-PB_CGCGTGAGTTAGGCCC-1	PT	PRE
-1.96631	13.2344	S-1907-004661-PB_CGCGTGATCATTCATC-1	EC	PRE
-4.40038	-8.67858	S-1907-004661-PB_CGGAACCAGACGCATG-1	DCT	PRE
10.4898	-3.17521	S-1907-004661-PB_CGGAACCGTGCTGATT-1	PT	PRE
-4.757	-15.628	S-1907-004661-PB_CGGAATTCACCAGCTG-1	MON	PRE
9.19592	-0.092944	S-1907-004661-PB_CGGAATTGTCATGGCC-1	PT	PRE
10.3339	-4.92951	S-1907-004661-PB_CGGAATTTCCGAGCTG-1	PT	PRE
5.96721	2.14104	S-1907-004661-PB_CGGAATTTCCGGACGT-1	PT	PRE
13.1607	-1.62343	S-1907-004661-PB_CGGACACAGCTCCACG-1	PT	PRE
9.28135	-0.423871	S-1907-004661-PB_CGGACACAGCTTTCTT-1	PT	PRE
-0.515737	-4.67323	S-1907-004661-PB_CGGACACCAAATGGAT-1	tPC-IC	PRE
-6.9309	-8.17633	S-1907-004661-PB_CGGACACGTGAGACCA-1	CNT	PRE
6.04749	4.20438	S-1907-004661-PB_CGGACACTCGTTGTTT-1	PT	PRE
10.7828	-3.28127	S-1907-004661-PB_CGGAGAACATTAAAGG-1	PT	PRE
-2.08117	-3.29692	S-1907-004661-PB_CGGAGAAGTACAGTTC-1	PC	PRE
-3.22603	12.6849	S-1907-004661-PB_CGGAGAAGTCATCAGT-1	EC	PRE
-4.41673	11.6888	S-1907-004661-PB_CGGAGAAGTCTGCCTT-1	EC	PRE
13.0642	-0.341791	S-1907-004661-PB_CGGAGAATCGGACTTA-1	PT	PRE
-3.6585	-8.21718	S-1907-004661-PB_CGGAGAATCTCTCCGA-1	DCT	PRE
-4.8532	11.7563	S-1907-004661-PB_CGGCAGTCACAACGAG-1	EC	PRE
-5.38142	11.7822	S-1907-004661-PB_CGGCAGTCATCTGTTT-1	EC	PRE
-4.1953	11.8586	S-1907-004661-PB_CGGGACTAGGTTAGTA-1	EC	PRE
10.5241	-3.25344	S-1907-004661-PB_CGGGACTCAGTGGCTC-1	PT	PRE
11.8065	-1.87445	S-1907-004661-PB_CGGGACTGTAAGAACT-1	PT	PRE
1.89267	-6.31894	S-1907-004661-PB_CGGGACTGTGAATTAG-1	IC	PRE
-3.30944	-6.15619	S-1907-004661-PB_CGGGCATCAGTTGTCA-1	DCT	PRE
11.4994	-4.3901	S-1907-004661-PB_CGGGCATTCACCTCAC-1	PT	PRE
2.80529	-15.4035	S-1907-004661-PB_CGGGCATTCGCGCCAA-1	NKT/NKC	PRE
-4.55311	11.5267	S-1907-004661-PB_CGGGTCAAGTTGGAAT-1	EC	PRE
-1.55091	-5.39765	S-1907-004661-PB_CGGGTGTAGAACCCGA-1	tPC-IC	PRE
-4.47031	-14.2785	S-1907-004661-PB_CGGGTGTAGCTCCACG-1	MON	PRE
3.48045	-14.3625	S-1907-004661-PB_CGGGTGTAGCTGAGTG-1	T	PRE
12.6109	-3.95241	S-1907-004661-PB_CGGGTGTAGGTCGTAG-1	PT	PRE
9.41008	-4.75059	S-1907-004661-PB_CGGGTGTCATAATCCG-1	PT	PRE
12.1439	-1.12471	S-1907-004661-PB_CGGGTGTGTACGTGAG-1	PT	PRE
-8.30707	-1.47871	S-1907-004661-PB_CGGTCAGCACATCCCT-1	PC	PRE
0.238738	-6.60935	S-1907-004661-PB_CGGTCAGTCGGAGTGA-1	IC	PRE
0.200296	-5.4164	S-1907-004661-PB_CGGTCAGTCTTTGCGC-1	IC	PRE
-3.8397	-5.90392	S-1907-004661-PB_CGTAATGAGCACGTCC-1	CNT	PRE
-4.44075	-7.3433	S-1907-004661-PB_CGTAATGTCATGCAGT-1	DCT	PRE
10.3423	-4.82489	S-1907-004661-PB_CGTAGTAAGTCATGCT-1	PT	PRE
11.0158	-2.17895	S-1907-004661-PB_CGTAGTACAAGGCGTA-1	PT	PRE
2.16752	-6.46267	S-1907-004661-PB_CGTAGTACAATAAGGT-1	IC	PRE
11.335	-2.81698	S-1907-004661-PB_CGTAGTAGTAACGATA-1	PT	PRE
-5.65525	-4.44912	S-1907-004661-PB_CGTCAAAAGGCTTAAA-1	PC	PRE
-2.8846	11.6496	S-1907-004661-PB_CGTCAAAGTAGTTCCA-1	EC	PRE
10.7517	-4.57415	S-1907-004661-PB_CGTCAAAGTATCACCA-1	PT	PRE
10.3166	-0.928719	S-1907-004661-PB_CGTCAAAGTTCGCGTG-1	PT	PRE
-2.70221	-4.72201	S-1907-004661-PB_CGTCAAATCTTGAACG-1	tPC-IC	PRE
0.0540958	-3.9844	S-1907-004661-PB_CGTCCATCACTGTCGG-1	IC	PRE
-7.21804	-6.27175	S-1907-004661-PB_CGTCCATGTAAGTTGA-1	CNT	PRE
5.17335	3.44952	S-1907-004661-PB_CGTCCATGTTATGTCG-1	PT	PRE
-3.78986	-14.3489	S-1907-004661-PB_CGTGAATCAAAGACTA-1	MON	PRE
-9.32306	-4.37141	S-1907-004661-PB_CGTGAATCAGTCCGTG-1	PC	PRE
9.58145	-2.4073	S-1907-004661-PB_CGTGAATGTCAAATCC-1	PT	PRE
12.6019	-1.21841	S-1907-004661-PB_CGTGAATTCTAGGCAT-1	PT	PRE
11.9702	-3.12117	S-1907-004661-PB_CGTGATAAGAGTTGAT-1	PT	PRE
2.36256	-6.16215	S-1907-004661-PB_CGTGATACACGCCACA-1	IC	PRE
-5.21632	11.3238	S-1907-004661-PB_CGTGATACAGAAATCA-1	EC	PRE
2.87716	-14.5099	S-1907-004661-PB_CGTGATAGTGTCATCA-1	NKT/NKC	PRE
11.6769	-3.29093	S-1907-004661-PB_CGTGATATCAGACCTA-1	PT	PRE
0.177391	-6.60234	S-1907-004661-PB_CGTGCTTCAAACTAGA-1	IC	PRE
2.49885	-14.881	S-1907-004661-PB_CGTGCTTTCACCTCTG-1	NKT/NKC	PRE
3.10065	-13.6996	S-1907-004661-PB_CGTGTCTGTGAGGATC-1	T	PRE
-0.598693	-5.76661	S-1907-004661-PB_CGTGTCTGTGGACAGT-1	tPC-IC	PRE
12.8271	-0.253375	S-1907-004661-PB_CGTGTCTTCCCGAATA-1	PT	PRE
-4.05996	14.0161	S-1907-004661-PB_CGTTAGACATCCGAGC-1	EC	PRE
12.414	-3.80237	S-1907-004661-PB_CGTTAGAGTACAAGTA-1	PT	PRE
13.1492	-2.07133	S-1907-004661-PB_CGTTAGATCCCAAGTA-1	PT	PRE
12.4648	0.127527	S-1907-004661-PB_CGTTCTGAGCTTCGTA-1	PT	PRE
-7.26787	-4.29738	S-1907-004661-PB_CGTTCTGTCGCCAGAC-1	PC	PRE
-2.54122	12.9273	S-1907-004661-PB_CGTTGGGCACTCTAGA-1	EC	PRE
9.88203	-4.67905	S-1907-004661-PB_CGTTGGGGTGGCACTC-1	PT	PRE
-6.55083	3.9459	S-1907-004661-PB_CGTTGGGTCCTGGCTT-1	TAL	PRE
-3.10673	-5.62219	S-1907-004661-PB_CGTTGGGTCGGCTTCT-1	TAL	PRE
0.898337	-8.40539	S-1907-004661-PB_CTAACCCAGTTGCATC-1	IC	PRE
0.320099	-6.72217	S-1907-004661-PB_CTAACTTAGAGCCGTA-1	IC	PRE
0.000411502	-6.80467	S-1907-004661-PB_CTAACTTAGGTTTGAA-1	IC	PRE
8.6123	-3.18344	S-1907-004661-PB_CTAACTTGTATTCTCT-1	PT	PRE
-2.59537	12.3764	S-1907-004661-PB_CTAACTTTCTTCCGTG-1	EC	PRE
1.9239	-7.27167	S-1907-004661-PB_CTAACTTTCTTCTGTA-1	IC	PRE
-5.08764	10.7636	S-1907-004661-PB_CTAAGTGAGGGAGGCA-1	EC	PRE
8.02481	-3.73885	S-1907-004661-PB_CTAAGTGGTCGCACGT-1	PT	PRE
6.79253	4.56171	S-1907-004661-PB_CTAAGTGGTGACCGAA-1	PT	PRE
-4.91449	-15.4368	S-1907-004661-PB_CTAAGTGGTGATACCT-1	MON	PRE
12.7077	-1.91672	S-1907-004661-PB_CTAAGTGGTTCGGCCA-1	PT	PRE
10.453	-2.49343	S-1907-004661-PB_CTAAGTGGTTGTACGT-1	PT	PRE
-1.97629	13.8467	S-1907-004661-PB_CTAAGTGTCCCTTGGT-1	EC	PRE
0.417173	-5.98347	S-1907-004661-PB_CTACAGACAATGTTGC-1	IC	PRE
-4.68327	-6.27106	S-1907-004661-PB_CTACAGATCTAACACG-1	DCT	PRE
-3.60303	-15.5191	S-1907-004661-PB_CTACATTAGGGTACAC-1	MON	PRE
-0.995874	-4.8556	S-1907-004661-PB_CTACATTAGGTCGTCC-1	tPC-IC	PRE
1.16263	-7.91927	S-1907-004661-PB_CTACATTCAAGTGGTG-1	IC	PRE
10.7383	-3.47915	S-1907-004661-PB_CTACATTGTTTCGACA-1	PT	PRE
11.7281	-2.98395	S-1907-004661-PB_CTACATTTCGTTCTAT-1	PT	PRE
-5.27516	11.3855	S-1907-004661-PB_CTACCCAAGTGGCCTC-1	EC	PRE
13.2539	-1.07177	S-1907-004661-PB_CTACCCACAAGACTGG-1	PT	PRE
-3.33579	-15.0871	S-1907-004661-PB_CTACCCACACTACCCT-1	MON	PRE
-8.07147	-2.55191	S-1907-004661-PB_CTACCCATCGACGCTG-1	PC	PRE
-4.96093	-15.4619	S-1907-004661-PB_CTACCTGAGTACAGAT-1	MON	PRE
-5.21281	11.9119	S-1907-004661-PB_CTACCTGAGTCAAGCG-1	EC	PRE
10.6589	-4.90005	S-1907-004661-PB_CTACCTGGTCACAGTT-1	PT	PRE
9.26111	-4.79068	S-1907-004661-PB_CTACCTGGTGCATCTA-1	PT	PRE
10.5704	-4.31293	S-1907-004661-PB_CTACCTGTCCTAAACG-1	PT	PRE
0.951882	-6.36624	S-1907-004661-PB_CTACGGGAGATGTTCC-1	IC	PRE
-6.46696	-3.05239	S-1907-004661-PB_CTACGGGAGGCAGTCA-1	PC	PRE
-0.19883	-6.31883	S-1907-004661-PB_CTACGGGTCCATCACC-1	IC	PRE
-4.28072	13.2696	S-1907-004661-PB_CTACTATAGAATCTAG-1	EC	PRE
3.13572	-13.8341	S-1907-004661-PB_CTACTATAGTTGCCTA-1	T	PRE
-2.04166	14.4328	S-1907-004661-PB_CTACTATGTCCCTGTT-1	EC	PRE
-5.28776	3.01197	S-1907-004661-PB_CTACTATGTGACTATC-1	TAL	PRE
7.89061	-3.08008	S-1907-004661-PB_CTACTATTCGGAACTT-1	PT	PRE
-4.2052	-15.0696	S-1907-004661-PB_CTAGACAAGACCAAAT-1	MON	PRE
-5.74493	11.8631	S-1907-004661-PB_CTAGACAAGAGCATTA-1	EC	PRE
-0.121994	-4.6133	S-1907-004661-PB_CTAGACAGTTTGTTGG-1	IC	PRE
10.7291	-3.18732	S-1907-004661-PB_CTAGACATCCTTGGAA-1	PT	PRE
11.3298	-3.46612	S-1907-004661-PB_CTAGACATCGGTCAGC-1	PT	PRE
-5.1431	13.206	S-1907-004661-PB_CTAGACATCTGATTCT-1	EC	PRE
-6.04089	-5.85842	S-1907-004661-PB_CTAGGTACAGACACAG-1	CNT	PRE
-5.04382	11.7275	S-1907-004661-PB_CTAGGTATCCCGAAAT-1	EC	PRE
8.6631	1.87842	S-1907-004661-PB_CTATCCGCAAATCGTC-1	PT	PRE
1.17273	-7.74749	S-1907-004661-PB_CTATCCGCATGAGGGT-1	IC	PRE
12.8099	-3.11434	S-1907-004661-PB_CTATCCGGTTTACACG-1	PT	PRE
-2.48143	12.8805	S-1907-004661-PB_CTATCCGTCTAGACAC-1	EC	PRE
2.68747	-13.3062	S-1907-004661-PB_CTATCTAAGCTTCATG-1	T	PRE
3.10501	-15.1531	S-1907-004661-PB_CTATCTAAGGATGTTA-1	NKT/NKC	PRE
5.52865	6.4758	S-1907-004661-PB_CTATCTAAGGTATTGA-1	PEC	PRE
8.03699	-2.57966	S-1907-004661-PB_CTATCTAAGTACGTCT-1	PT	PRE
-2.12369	0.191488	S-1907-004661-PB_CTATCTACACGCGGTT-1	TAL	PRE
10.4012	0.190608	S-1907-004661-PB_CTATCTACACTCAGAT-1	PT	PRE
-1.9922	13.4293	S-1907-004661-PB_CTATCTACATAACCCA-1	EC	PRE
1.39685	-6.24924	S-1907-004661-PB_CTATCTACATCAACCA-1	IC	PRE
-8.01307	-7.10563	S-1907-004661-PB_CTATCTATCAACCCGG-1	CNT	PRE
9.86824	-1.74109	S-1907-004661-PB_CTATCTATCAGGGATG-1	PT	PRE
0.50199	12.6547	S-1907-004661-PB_CTATCTATCTATACGG-1	EC	PRE
-4.71592	-8.04367	S-1907-004661-PB_CTATCTATCTCTCCGA-1	DCT	PRE
10.3922	-2.43458	S-1907-004661-PB_CTATCTATCTGCAGCG-1	PT	PRE
-4.14386	-5.41916	S-1907-004661-PB_CTCAACCAGTGCTCGC-1	TAL	PRE
4.94743	12.6931	S-1907-004661-PB_CTCAACCGTATCTTCT-1	VSMC/MC/FIB	PRE
9.91828	-2.62129	S-1907-004661-PB_CTCAACCGTCTACAAC-1	PT	PRE
-3.47177	12.9169	S-1907-004661-PB_CTCAACCGTTGTGTAC-1	EC	PRE
0.312254	-9.26198	S-1907-004661-PB_CTCAAGACAATGCAAA-1	IC	PRE
10.4059	-3.81443	S-1907-004661-PB_CTCAAGACATCTTCGC-1	PT	PRE
11.5159	-3.45002	S-1907-004661-PB_CTCAATTAGAGTATAC-1	PT	PRE
-11.4377	-2.66282	S-1907-004661-PB_CTCAATTCAAAGGAGA-1	PC	PRE
7.31114	4.15661	S-1907-004661-PB_CTCAATTCACAATGCT-1	PT	PRE
-4.09453	-14.8046	S-1907-004661-PB_CTCAATTCACTGAATC-1	MON	PRE
-2.26716	13.2083	S-1907-004661-PB_CTCAATTCAGGTTCCG-1	EC	PRE
0.242542	-6.25382	S-1907-004661-PB_CTCACTGCAACATACC-1	IC	PRE
12.1419	-3.31157	S-1907-004661-PB_CTCACTGTCCCTTTGG-1	PT	PRE
9.45515	-5.65033	S-1907-004661-PB_CTCACTGTCCGTGACG-1	PT	PRE
5.17057	12.3715	S-1907-004661-PB_CTCAGAAGTCATCAGT-1	VSMC/MC/FIB	PRE
12.1831	0.129269	S-1907-004661-PB_CTCAGAATCCGACGGT-1	PT	PRE
10.5655	-3.9872	S-1907-004661-PB_CTCAGAATCCTCTCGA-1	PT	PRE
-4.48169	-14.71	S-1907-004661-PB_CTCAGGGAGTGGAAGA-1	MON	PRE
2.75096	-15.3407	S-1907-004661-PB_CTCAGGGAGTTGGCGA-1	NKT/NKC	PRE
1.01441	-13.301	S-1907-004661-PB_CTCAGGGCACACGGTC-1	MAC	PRE
2.03384	-7.1971	S-1907-004661-PB_CTCAGGGGTCTGCCTT-1	IC	PRE
-4.44477	4.71322	S-1907-004661-PB_CTCAGGGGTGGCGCTT-1	TAL	PRE
-5.5684	12.6391	S-1907-004661-PB_CTCAGGGGTTAAGAAC-1	EC	PRE
10.1444	-5.01953	S-1907-004661-PB_CTCAGTCAGAGGGCGA-1	PT	PRE
3.07103	13.1997	S-1907-004661-PB_CTCAGTCAGCTACTAC-1	VSMC/MC/FIB	PRE
6.4067	1.86603	S-1907-004661-PB_CTCAGTCAGTCTACCA-1	PT	PRE
9.32439	3.23351	S-1907-004661-PB_CTCAGTCCAAGCAGGT-1	PT	PRE
1.17552	-13.3208	S-1907-004661-PB_CTCAGTCCAATCTAGC-1	B	PRE
10.1264	-4.07435	S-1907-004661-PB_CTCAGTCTCGATACTG-1	PT	PRE
9.74285	-2.53912	S-1907-004661-PB_CTCATCGCAGCTAACT-1	PT	PRE
12.8198	-0.65743	S-1907-004661-PB_CTCATGCAGTCAATCC-1	PT	PRE
-3.99403	-6.80347	S-1907-004661-PB_CTCATGCTCCTCCACA-1	DCT	PRE
-3.83237	-6.7361	S-1907-004661-PB_CTCATGCTCTCAGAAC-1	DCT	PRE
11.5269	-3.46877	S-1907-004661-PB_CTCATTACAGGTAGTG-1	PT	PRE
3.1438	-15.2918	S-1907-004661-PB_CTCATTAGTAGCGTTT-1	NKT/NKC	PRE
2.85072	-14.3679	S-1907-004661-PB_CTCCAACGTCCGGCAT-1	NKT/NKC	PRE
10.6711	-3.66323	S-1907-004661-PB_CTCCAACTCACTGTCC-1	PT	PRE
9.44734	-1.46068	S-1907-004661-PB_CTCCACAAGCGTTACT-1	PT	PRE
-3.70396	11.4322	S-1907-004661-PB_CTCCACAGTCTACAGT-1	EC	PRE
-0.188959	-9.152	S-1907-004661-PB_CTCCACATCAAGGCTT-1	IC	PRE
-11.0888	-2.8062	S-1907-004661-PB_CTCCACATCAAGTCGT-1	PC	PRE
10.2858	-5.89084	S-1907-004661-PB_CTCCATGAGGCCTGAA-1	PT	PRE
11.615	-1.47688	S-1907-004661-PB_CTCCATGAGGGCAGAG-1	PT	PRE
12.5569	-3.16628	S-1907-004661-PB_CTCCATGGTTAAGAAC-1	PT	PRE
10.1465	0.624008	S-1907-004661-PB_CTCCATGGTTAGGCCC-1	PT	PRE
13.336	-0.851591	S-1907-004661-PB_CTCCCAAGTGGACTAG-1	PT	PRE
-5.17483	12.83	S-1907-004661-PB_CTCCCAATCTTCCGTG-1	EC	PRE
12.4402	0.680353	S-1907-004661-PB_CTCCCTCAGGTTACCT-1	PT	PRE
8.97164	2.69503	S-1907-004661-PB_CTCCCTCAGTACAGCG-1	PT	PRE
9.14013	-2.02672	S-1907-004661-PB_CTCCCTCCATTGCTGA-1	PT	PRE
13.1989	-0.395684	S-1907-004661-PB_CTCCCTCTCCTAAGTG-1	PT	PRE
12.5655	-1.29894	S-1907-004661-PB_CTCCGATAGAAGAGCA-1	PT	PRE
0.438148	-7.69412	S-1907-004661-PB_CTCCGATAGCTGTACT-1	IC	PRE
-7.68541	-5.0688	S-1907-004661-PB_CTCCGATAGTGTACCT-1	CNT	PRE
12.3741	-3.15488	S-1907-004661-PB_CTCCGATGTTCCCACT-1	PT	PRE
9.09396	-2.88447	S-1907-004661-PB_CTCCGATTCCTCACTG-1	PT	PRE
-6.49302	-8.21595	S-1907-004661-PB_CTCCTCCAGACGGAAA-1	DCT	PRE
-3.05877	12.6625	S-1907-004661-PB_CTCCTCCTCGAGAACG-1	EC	PRE
12.8706	-3.01239	S-1907-004661-PB_CTCCTTTCAACTGCTA-1	PT	PRE
-5.01992	-15.0747	S-1907-004661-PB_CTCCTTTGTAAGGTCG-1	MON	PRE
10.1551	-5.75937	S-1907-004661-PB_CTCCTTTGTAGTCTGT-1	PT	PRE
12.528	-0.207482	S-1907-004661-PB_CTCCTTTGTGGACTGA-1	PT	PRE
10.163	-3.98726	S-1907-004661-PB_CTCCTTTGTTCTCCAC-1	PT	PRE
-4.50999	-8.12927	S-1907-004661-PB_CTCCTTTTCCCGAGTG-1	DCT	PRE
-7.42753	-8.87031	S-1907-004661-PB_CTCCTTTTCTCGACCT-1	DCT	PRE
3.23402	-14.3662	S-1907-004661-PB_CTCGAGGCACGTCGTG-1	T	PRE
9.26656	-4.93709	S-1907-004661-PB_CTCGAGGGTCATACCA-1	PT	PRE
10.5725	-3.11694	S-1907-004661-PB_CTCTCAGAGTGGAATT-1	PT	PRE
-3.74074	-6.5442	S-1907-004661-PB_CTCTCAGCATCCCGTT-1	DCT	PRE
-0.0632838	13.4945	S-1907-004661-PB_CTCTCGACACTCCACT-1	EC	PRE
1.3884	-13.2155	S-1907-004661-PB_CTCTCGAGTCATAGTC-1	B	PRE
-1.99497	12.7025	S-1907-004661-PB_CTCTGGTAGGGTCAAC-1	EC	PRE
0.881728	-8.50099	S-1907-004661-PB_CTCTGGTGTGCCCACA-1	IC	PRE
3.38087	12.0359	S-1907-004661-PB_CTCTGGTTCCTAGCCT-1	VSMC/MC/FIB	PRE
1.33488	-13.3324	S-1907-004661-PB_CTCTGGTTCTGCTTTA-1	B	PRE
0.74697	-9.44986	S-1907-004661-PB_CTGAATGAGTTACGAA-1	IC	PRE
5.49617	3.33455	S-1907-004661-PB_CTGAATGCAATCGAAA-1	PT	PRE
0.0430022	4.44712	S-1907-004661-PB_CTGAATGCACCAATTG-1	PT	PRE
0.452864	-6.13991	S-1907-004661-PB_CTGAATGGTCTCACGG-1	IC	PRE
9.4617	-4.38378	S-1907-004661-PB_CTGAATGTCATACGAC-1	PT	PRE
-3.73574	-14.1746	S-1907-004661-PB_CTGAATGTCCCGAGGT-1	DCT	PRE
13.1778	-0.307294	S-1907-004661-PB_CTGAGCGAGAGATTCA-1	PT	PRE
5.64178	2.41741	S-1907-004661-PB_CTGAGCGAGGTTTACC-1	PT	PRE
9.47942	-3.50645	S-1907-004661-PB_CTGAGCGAGTCGGCAA-1	PT	PRE
3.00012	-14.8737	S-1907-004661-PB_CTGAGCGAGTGACACG-1	NKT/NKC	PRE
10.5728	-0.476821	S-1907-004661-PB_CTGAGCGGTACGGGAT-1	PT	PRE
-5.67652	6.73275	S-1907-004661-PB_CTGAGCGGTCTTCGAA-1	TAL	PRE
0.870024	-5.807	S-1907-004661-PB_CTGAGCGTCCTTATCA-1	IC	PRE
-9.42214	-2.81914	S-1907-004661-PB_CTGAGGCTCATTCATC-1	PC	PRE
10.1285	-1.00221	S-1907-004661-PB_CTGAGGCTCTTCGTAT-1	PT	PRE
-3.97307	-6.67784	S-1907-004661-PB_CTGATCCAGAATGTTG-1	DCT	PRE
9.40887	-5.32766	S-1907-004661-PB_CTGATCCCAATATCCG-1	PT	PRE
13.0186	-0.0599831	S-1907-004661-PB_CTGATCCCACCATATG-1	PT	PRE
10.4428	-2.87311	S-1907-004661-PB_CTGATCCCACGTCGGT-1	PT	PRE
1.86905	11.7698	S-1907-004661-PB_CTGATCCCATCCGATA-1	VSMC/MC/FIB	PRE
-7.41849	-6.1379	S-1907-004661-PB_CTGATCCCATGGCACC-1	CNT	PRE
10.7748	-4.78672	S-1907-004661-PB_CTGCAGGCACGACGTC-1	PT	PRE
7.87922	-3.99743	S-1907-004661-PB_CTGCAGGCAGTAGTTC-1	PT	PRE
11.21	-0.385059	S-1907-004661-PB_CTGCAGGCATACAGCT-1	PT	PRE
-1.62986	2.00597	S-1907-004661-PB_CTGCAGGGTCACTTCC-1	TAL	PRE
3.60267	12.8776	S-1907-004661-PB_CTGCAGGTCATGTCAG-1	VSMC/MC/FIB	PRE
11.6075	-1.06314	S-1907-004661-PB_CTGCATCAGTATGGCG-1	PT	PRE
-4.59895	11.4402	S-1907-004661-PB_CTGCATCCAGAACGCA-1	EC	PRE
-4.61605	11.7106	S-1907-004661-PB_CTGCATCCAGGCTCTG-1	EC	PRE
2.61014	-13.7947	S-1907-004661-PB_CTGCATCTCCGACATA-1	T	PRE
1.67506	-7.85758	S-1907-004661-PB_CTGCCATAGCTGTGCC-1	IC	PRE
12.3976	-4.13509	S-1907-004661-PB_CTGCCATAGGGCCAAT-1	PT	PRE
-5.19436	13.0282	S-1907-004661-PB_CTGCCATAGGTTCTTG-1	EC	PRE
13.2742	-0.840902	S-1907-004661-PB_CTGCCATAGTTAGAAC-1	PT	PRE
10.759	-4.97518	S-1907-004661-PB_CTGCCATCATATAGCC-1	PT	PRE
11.3496	-2.86473	S-1907-004661-PB_CTGCCATGTCTAGGCC-1	PT	PRE
0.338497	-6.07632	S-1907-004661-PB_CTGCCATGTCTTTCAT-1	IC	PRE
5.47649	3.79936	S-1907-004661-PB_CTGCCATGTGGAACAC-1	PT	PRE
8.7937	-2.01571	S-1907-004661-PB_CTGCCATGTTGGCCTG-1	PT	PRE
10.8632	-5.28378	S-1907-004661-PB_CTGCCATTCGTAGCTA-1	PT	PRE
10.5238	-5.7895	S-1907-004661-PB_CTGCCTACAAAGCAAT-1	PT	PRE
-0.991876	11.8133	S-1907-004661-PB_CTGCCTACACGCCACA-1	EC	PRE
2.6797	-15.4916	S-1907-004661-PB_CTGCCTACATAGGTAA-1	NKT/NKC	PRE
10.4127	-4.01992	S-1907-004661-PB_CTGCCTATCCTTTGAT-1	PT	PRE
-6.13704	-8.48645	S-1907-004661-PB_CTGCGAGAGAGCAGAA-1	DCT	PRE
7.8938	0.483695	S-1907-004661-PB_CTGCGAGTCAGTGTCA-1	PT	PRE
-2.59691	12.9157	S-1907-004661-PB_CTGCTCAAGTCATGGG-1	EC	PRE
10.0177	-3.59526	S-1907-004661-PB_CTGCTCACACATCATG-1	PT	PRE
1.42659	-7.95776	S-1907-004661-PB_CTGCTCACACGGTCTG-1	IC	PRE
1.31672	-6.03044	S-1907-004661-PB_CTGCTCACATGCCGAC-1	IC	PRE
2.91783	-15.2358	S-1907-004661-PB_CTGCTCATCAGGTAAA-1	NKT/NKC	PRE
9.07117	-3.08632	S-1907-004661-PB_CTGGACGAGCGGTAAC-1	PT	PRE
13.1175	-3.32633	S-1907-004661-PB_CTGGACGGTAGACGTG-1	PT	PRE
11.6742	-3.6601	S-1907-004661-PB_CTGGACGGTATCCTTT-1	PT	PRE
1.872	-6.22387	S-1907-004661-PB_CTGGACGGTGTATTGC-1	IC	PRE
12.7614	-2.76141	S-1907-004661-PB_CTGGACGTCCTCGCAT-1	PT	PRE
-2.8249	13.0457	S-1907-004661-PB_CTGGCAGAGGTAATCA-1	EC	PRE
9.23316	-2.02187	S-1907-004661-PB_CTGGCAGGTCAGTTTG-1	PT	PRE
7.73367	4.05014	S-1907-004661-PB_CTGGCAGGTGAGTCAG-1	PT	PRE
10.6594	0.277584	S-1907-004661-PB_CTGGCAGTCCCGTGTT-1	PT	PRE
1.91052	-5.60034	S-1907-004661-PB_CTGTACCAGAGGTCAC-1	IC	PRE
-6.47193	-9.02144	S-1907-004661-PB_CTGTACCAGCTTAAGA-1	DCT	PRE
10.5524	-4.72613	S-1907-004661-PB_CTGTACCGTCACTGAT-1	PT	PRE
10.2139	-5.10074	S-1907-004661-PB_CTGTACCGTGGCAACA-1	PT	PRE
12.8525	-1.43881	S-1907-004661-PB_CTGTACCGTTGCACGC-1	PT	PRE
2.89	-13.4515	S-1907-004661-PB_CTGTACCTCGAACACT-1	T	PRE
13.0849	-1.43964	S-1907-004661-PB_CTGTAGAAGACCAAGC-1	PT	PRE
9.82829	-1.33129	S-1907-004661-PB_CTGTAGACAAGAGGCT-1	PT	PRE
2.7403	-15.5012	S-1907-004661-PB_CTGTAGAGTGAGATCG-1	NKT/NKC	PRE
0.0349929	-9.2054	S-1907-004661-PB_CTGTATTCAGGGAATC-1	IC	PRE
12.0675	-0.628662	S-1907-004661-PB_CTGTCGTCATGGAGAC-1	PT	PRE
-3.33286	13.7051	S-1907-004661-PB_CTGTGAAAGCACTCAT-1	EC	PRE
2.83042	-13.7902	S-1907-004661-PB_CTGTGAACAATGCAGG-1	T	PRE
11.475	-4.34059	S-1907-004661-PB_CTGTGAACACTGTGAT-1	PT	PRE
-3.78758	-13.3314	S-1907-004661-PB_CTGTGAACATCGGAGA-1	DCT	PRE
8.974	-3.67296	S-1907-004661-PB_CTGTGAAGTGTCACAT-1	PT	PRE
11.1134	-4.22032	S-1907-004661-PB_CTGTGAAGTTCTCAGA-1	PT	PRE
0.945066	-7.93318	S-1907-004661-PB_CTGTGAATCCTTGGAA-1	IC	PRE
9.65167	-3.46781	S-1907-004661-PB_CTGTGGGAGGGAGAAT-1	PT	PRE
-4.87422	-15.3551	S-1907-004661-PB_CTGTGGGGTGATAGTA-1	MON	PRE
10.3878	-4.97458	S-1907-004661-PB_CTGTGGGGTTCACCGG-1	PT	PRE
-6.77303	4.27558	S-1907-004661-PB_CTGTGGGTCTAGTTCT-1	TAL	PRE
9.21365	2.73539	S-1907-004661-PB_CTGTGGGTCTTTGATC-1	PT	PRE
11.8607	-1.52068	S-1907-004661-PB_CTTACCGCAATGAACA-1	PT	PRE
3.01601	-15.1854	S-1907-004661-PB_CTTACCGGTTAGGCCC-1	NKT/NKC	PRE
9.37737	-5.39034	S-1907-004661-PB_CTTACCGTCAAATGCC-1	PT	PRE
8.54937	-4.5528	S-1907-004661-PB_CTTAGGACAACACACT-1	PT	PRE
-4.99286	-5.42496	S-1907-004661-PB_CTTAGGACAACCTATG-1	CNT	PRE
10.8058	0.177718	S-1907-004661-PB_CTTAGGACACAGAGCA-1	PT	PRE
-3.32748	-4.3924	S-1907-004661-PB_CTTAGGAGTTCTTCAT-1	tPC-IC	PRE
-4.80193	11.9633	S-1907-004661-PB_CTTAGGATCCGCACGA-1	EC	PRE
-4.51923	-4.86907	S-1907-004661-PB_CTTAGGATCTTCGCTG-1	PC	PRE
0.231086	-5.85581	S-1907-004661-PB_CTTCAATAGAGCAGAA-1	tPC-IC	PRE
-9.47833	-2.34506	S-1907-004661-PB_CTTCAATGTCCTCAGG-1	PC	PRE
12.331	-0.904967	S-1907-004661-PB_CTTCAATTCAGGAGAC-1	PT	PRE
0.93374	-7.5499	S-1907-004661-PB_CTTCCGAAGGTCATCT-1	IC	PRE
13.1595	-0.626367	S-1907-004661-PB_CTTCCGAGTCAGGTAG-1	PT	PRE
-5.51053	-9.38644	S-1907-004661-PB_CTTCCTTAGACTAAGT-1	DCT	PRE
-3.02565	1.11824	S-1907-004661-PB_CTTCCTTCAATCAAGA-1	TAL	PRE
11.6384	0.916281	S-1907-004661-PB_CTTCCTTCACTCTAGA-1	PT	PRE
4.61095	11.8575	S-1907-004661-PB_CTTCCTTGTACTGGGA-1	VSMC/MC/FIB	PRE
-3.47933	-15.2171	S-1907-004661-PB_CTTCGGTAGTGGACTG-1	MAC	PRE
8.63512	-2.50937	S-1907-004661-PB_CTTCGGTGTGGACCAA-1	PT	PRE
-3.61201	10.3504	S-1907-004661-PB_CTTCTAAAGGGAGGTG-1	EC	PRE
12.0691	-2.37028	S-1907-004661-PB_CTTCTAAGTAATACCC-1	PT	PRE
3.43041	-14.3768	S-1907-004661-PB_CTTCTAAGTCACGCTG-1	T	PRE
-2.51351	13.2998	S-1907-004661-PB_CTTCTAATCAAGCCCG-1	EC	PRE
2.22731	-5.74418	S-1907-004661-PB_CTTCTCTAGACTCTAC-1	IC	PRE
-5.08692	-15.4247	S-1907-004661-PB_CTTCTCTCATCTATCT-1	MON	PRE
10.7291	-3.30508	S-1907-004661-PB_CTTCTCTCATTCTCCG-1	PT	PRE
-3.45604	12.0688	S-1907-004661-PB_CTTGAGAAGTGTACAA-1	EC	PRE
-2.49693	12.9027	S-1907-004661-PB_CTTGAGACATTCATCT-1	EC	PRE
-8.40687	-4.96651	S-1907-004661-PB_CTTGATTAGTGACACG-1	PC	PRE
10.1976	-2.08988	S-1907-004661-PB_CTTGATTTCACAATGC-1	PT	PRE
11.5672	-2.15327	S-1907-004661-PB_CTTGATTTCGTGTCAA-1	PT	PRE
9.07824	2.21632	S-1907-004661-PB_CTTTCAACAGTGCCTG-1	PT	PRE
12.3037	0.72371	S-1907-004661-PB_CTTTCAAGTCGAGATG-1	PT	PRE
-7.22191	-1.70026	S-1907-004661-PB_CTTTCAATCTACAGGT-1	PC	PRE
12.3097	-4.14232	S-1907-004661-PB_CTTTCGGAGCATGCGA-1	PT	PRE
10.7218	-1.35836	S-1907-004661-PB_CTTTCGGCACGCCAGT-1	PT	PRE
-4.96045	13.3644	S-1907-004661-PB_CTTTCGGGTCCTATAG-1	EC	PRE
-4.38862	-6.92482	S-1907-004661-PB_CTTTCGGGTCGAGTGA-1	DCT	PRE
-3.95381	-7.80774	S-1907-004661-PB_CTTTCGGGTGGACTAG-1	DCT	PRE
0.456684	-9.61842	S-1907-004661-PB_GAAACCTAGGCCTAAG-1	IC	PRE
10.1257	-0.883998	S-1907-004661-PB_GAAACCTGTAGGCAGT-1	PT	PRE
6.94386	2.67273	S-1907-004661-PB_GAAACCTTCATCGTAG-1	PT	PRE
-4.1584	11.6626	S-1907-004661-PB_GAAACCTTCTCATTTG-1	EC	PRE
8.51826	0.577645	S-1907-004661-PB_GAAATGAAGCATGCGA-1	PT	PRE
11.359	-1.91729	S-1907-004661-PB_GAAATGACAAGCTCTA-1	PT	PRE
-5.31383	12.8586	S-1907-004661-PB_GAAATGACATCGATGT-1	EC	PRE
11.6586	-1.42035	S-1907-004661-PB_GAAATGAGTACGAAAT-1	PT	PRE
1.5407	11.4697	S-1907-004661-PB_GAAATGATCATGCATG-1	VSMC/MC/FIB	PRE
1.91974	-6.00788	S-1907-004661-PB_GAAATGATCGTGAGAG-1	IC	PRE
-5.15734	12.2006	S-1907-004661-PB_GAACACTAGTTGCATC-1	EC	PRE
-2.37939	14.5826	S-1907-004661-PB_GAACACTCACTACTTT-1	EC	PRE
-4.71127	12.1684	S-1907-004661-PB_GAACACTGTTGATGTC-1	EC	PRE
10.3392	-5.54233	S-1907-004661-PB_GAACACTTCGTGGAAG-1	PT	PRE
-0.973755	-5.23993	S-1907-004661-PB_GAACACTTCTGAACGT-1	tPC-IC	PRE
-4.91834	11.6035	S-1907-004661-PB_GAACGTTAGAACTGAT-1	EC	PRE
-2.98698	11.964	S-1907-004661-PB_GAACGTTGTCGAGCTC-1	EC	PRE
2.09665	-8.06448	S-1907-004661-PB_GAACTGTAGCTTGTGT-1	IC	PRE
-2.79284	13.5567	S-1907-004661-PB_GAACTGTAGTGTTCAC-1	EC	PRE
7.05037	2.16545	S-1907-004661-PB_GAACTGTGTAGGATAT-1	PT	PRE
12.1595	0.094738	S-1907-004661-PB_GAAGAATAGAAGAACG-1	PT	PRE
-0.0945329	-3.6214	S-1907-004661-PB_GAAGAATGTAAGCAAT-1	IC	PRE
12.6147	-3.48574	S-1907-004661-PB_GAAGAATGTATGCAAA-1	PT	PRE
12.1657	0.713828	S-1907-004661-PB_GAAGCCCAGAAGCGGG-1	PT	PRE
13.0283	-0.382113	S-1907-004661-PB_GAAGCCCAGGTAGGCT-1	PT	PRE
-5.49584	-4.61078	S-1907-004661-PB_GAAGCCCCAGTATACC-1	PC	PRE
1.04154	-9.50618	S-1907-004661-PB_GAAGCCCCATAACCCA-1	IC	PRE
10.7799	-0.286897	S-1907-004661-PB_GAAGCGAAGGACCCAA-1	PT	PRE
3.0246	-15.3687	S-1907-004661-PB_GAAGCGAGTGCCTAAT-1	NKT/NKC	PRE
10.912	-3.27034	S-1907-004661-PB_GAAGCGAGTTTACTGG-1	PT	PRE
0.424524	-6.68458	S-1907-004661-PB_GAAGGACAGAAACACT-1	tPC-IC	PRE
-0.59769	-8.71297	S-1907-004661-PB_GAAGGACAGAGTAACT-1	IC	PRE
-5.76275	-9.55309	S-1907-004661-PB_GAAGGACAGTGGAAGA-1	DCT	PRE
12.6927	0.316866	S-1907-004661-PB_GAAGGACCATCCTTGC-1	PT	PRE
8.19763	-2.5151	S-1907-004661-PB_GAAGGACGTTATTCCT-1	IC	PRE
9.189	-2.01266	S-1907-004661-PB_GAAGGACTCTCAATCT-1	PT	PRE
7.22362	8.96573	S-1907-004661-PB_GAAGGGTAGACGCCCT-1	ATL	PRE
9.12463	-4.91029	S-1907-004661-PB_GAAGGGTAGCCGAATG-1	PT	PRE
-2.85014	3.45101	S-1907-004661-PB_GAAGGGTAGTGGCGAT-1	TAL	PRE
10.7386	-2.95356	S-1907-004661-PB_GAAGGGTCAAGGCTTT-1	PT	PRE
11.3083	-4.09329	S-1907-004661-PB_GAAGTAACAGACAAAT-1	PT	PRE
11.5986	-2.67794	S-1907-004661-PB_GAAGTAATCGGACTGC-1	PT	PRE
-4.02439	-14.4645	S-1907-004661-PB_GAATAGAAGTGAGCCA-1	MAC	PRE
-7.66288	-2.84578	S-1907-004661-PB_GAATCACAGACTTGTC-1	PC	PRE
10.5086	-2.85752	S-1907-004661-PB_GAATCACAGCGTCAGA-1	PT	PRE
-4.88065	-7.2569	S-1907-004661-PB_GAATCACAGCTGAAGC-1	DCT	PRE
9.69254	-5.41127	S-1907-004661-PB_GAATCACAGTCAGGGT-1	PT	PRE
-4.87149	12.6354	S-1907-004661-PB_GAATCACCATACAGAA-1	EC	PRE
9.31548	-4.43801	S-1907-004661-PB_GAATCACTCGGTGTTA-1	PT	PRE
7.93807	-3.43096	S-1907-004661-PB_GAATCGTAGTGGAAAG-1	PT	PRE
-7.79044	-3.80567	S-1907-004661-PB_GAATCGTGTCGTGGAA-1	PC	PRE
-7.89004	-6.37921	S-1907-004661-PB_GAATCGTGTGCATGAG-1	CNT	PRE
1.55282	-13.6584	S-1907-004661-PB_GAATCGTTCCACTTCG-1	B	PRE
-5.66302	12.2941	S-1907-004661-PB_GAATCGTTCCGTCAAA-1	EC	PRE
-6.24153	-4.09154	S-1907-004661-PB_GAATCGTTCTATTTCG-1	PC	PRE
9.82383	3.09732	S-1907-004661-PB_GACACGCAGAGAGAAC-1	PT	PRE
8.17706	2.99111	S-1907-004661-PB_GACACGCCAATCGCAT-1	PT	PRE
12.4622	0.268826	S-1907-004661-PB_GACACGCTCATTCGTT-1	PT	PRE
11.6973	-1.47048	S-1907-004661-PB_GACACGCTCCATCACC-1	PT	PRE
-2.56618	13.4124	S-1907-004661-PB_GACACGCTCTGCATAG-1	EC	PRE
-0.223287	-6.28306	S-1907-004661-PB_GACACGCTCTGGGCAC-1	IC	PRE
4.24953	13.1946	S-1907-004661-PB_GACAGCCAGCACTCGC-1	VSMC/MC/FIB	PRE
-3.61438	12.2936	S-1907-004661-PB_GACAGCCAGCGTTCAT-1	EC	PRE
-4.53702	-15.2562	S-1907-004661-PB_GACAGCCCAAGTATCC-1	MON	PRE
-0.0163413	-6.761	S-1907-004661-PB_GACAGCCGTGAGTTTC-1	IC	PRE
9.43523	-0.353251	S-1907-004661-PB_GACATCAAGCTAAATG-1	PT	PRE
9.453	-3.37547	S-1907-004661-PB_GACATCAAGTGGAAGA-1	PT	PRE
-5.33681	12.5845	S-1907-004661-PB_GACATCACACTAGGTT-1	EC	PRE
-4.74172	12.9712	S-1907-004661-PB_GACATCAGTGACGTCC-1	EC	PRE
-2.49542	13.4378	S-1907-004661-PB_GACATCATCGGTGTAT-1	EC	PRE
7.12727	1.41587	S-1907-004661-PB_GACCAATGTACCGGAA-1	PT	PRE
0.240555	-6.78294	S-1907-004661-PB_GACCAATTCAACCTTT-1	IC	PRE
-3.36644	11.59	S-1907-004661-PB_GACCCAGCAGCTCTGG-1	EC	PRE
9.88978	-0.202077	S-1907-004661-PB_GACCCAGCAGGAATCG-1	PT	PRE
-2.73753	13.3711	S-1907-004661-PB_GACCCAGGTCTGGTTA-1	EC	PRE
9.80161	-3.62592	S-1907-004661-PB_GACCCAGTCAACACGT-1	PT	PRE
1.40165	-6.62166	S-1907-004661-PB_GACCCAGTCGCCTATC-1	IC	PRE
-2.51933	-3.09987	S-1907-004661-PB_GACCCTTAGTTCCGTA-1	DCT	PRE
7.67429	4.84748	S-1907-004661-PB_GACCCTTCATATCTCT-1	PT	PRE
0.565861	13.0622	S-1907-004661-PB_GACCCTTGTCCCTAAA-1	EC	PRE
12.4602	-4.22735	S-1907-004661-PB_GACCCTTGTGACTCTA-1	PT	PRE
9.26533	-2.60829	S-1907-004661-PB_GACCCTTGTTGTCATG-1	PT	PRE
0.733894	-7.90571	S-1907-004661-PB_GACCCTTTCTATCGTT-1	IC	PRE
-4.167	11.3297	S-1907-004661-PB_GACCGTGAGAGGGCGA-1	EC	PRE
12.0812	-1.44212	S-1907-004661-PB_GACCGTGGTCGTGATT-1	PT	PRE
1.76352	-7.68587	S-1907-004661-PB_GACCGTGTCTCGAGTA-1	IC	PRE
10.5218	-4.85507	S-1907-004661-PB_GACCTTCAGGAGGCAG-1	PT	PRE
-4.18933	1.27277	S-1907-004661-PB_GACCTTCCAGATCACT-1	TAL	PRE
9.05375	2.0978	S-1907-004661-PB_GACCTTCTCCATTCAT-1	PT	PRE
0.566777	-6.25925	S-1907-004661-PB_GACCTTCTCGTCCATC-1	IC	PRE
9.3731	-1.89888	S-1907-004661-PB_GACGCTGCATCACCAA-1	PT	PRE
5.16496	3.24901	S-1907-004661-PB_GACGCTGTCGCTGTTC-1	PT	PRE
9.1666	-3.78632	S-1907-004661-PB_GACGTTAAGTATGAGT-1	PT	PRE
1.89673	-7.62399	S-1907-004661-PB_GACGTTACACAGTCAT-1	IC	PRE
-4.13891	-14.1662	S-1907-004661-PB_GACGTTAGTAGCGTAG-1	MAC	PRE
10.5082	-4.49217	S-1907-004661-PB_GACGTTATCATCGCCT-1	PT	PRE
3.31217	-14.6911	S-1907-004661-PB_GACGTTATCGAGTACT-1	T	PRE
11.0842	-4.41257	S-1907-004661-PB_GACTATGCAAATGAAC-1	PT	PRE
8.3895	0.660863	S-1907-004661-PB_GACTATGCATCCTTGC-1	PT	PRE
-2.56966	13.0472	S-1907-004661-PB_GACTATGGTATTGCCA-1	EC	PRE
-0.463729	-4.74921	S-1907-004661-PB_GACTATGTCAGTGATC-1	IC	PRE
-6.13353	7.02504	S-1907-004661-PB_GACTCAAAGACTTGTC-1	TAL	PRE
-0.664328	12.4012	S-1907-004661-PB_GACTCAAAGATGGTCG-1	EC	PRE
-2.96437	12.564	S-1907-004661-PB_GACTCAAAGTCTTGGT-1	EC	PRE
-4.52507	-15.743	S-1907-004661-PB_GACTCAACAATGCTCA-1	MON	PRE
10.8053	-4.77194	S-1907-004661-PB_GACTCAACAGTACTAC-1	PT	PRE
13.1471	-1.93386	S-1907-004661-PB_GACTCAACATCCCACT-1	PT	PRE
-3.57449	12.8817	S-1907-004661-PB_GACTCAAGTAAGTCAA-1	PC	PRE
12.8708	-3.51807	S-1907-004661-PB_GACTCTCAGCTTCATG-1	PT	PRE
11.0163	-4.46861	S-1907-004661-PB_GACTCTCTCATGACAC-1	PT	PRE
10.6249	-3.89559	S-1907-004661-PB_GACTGATCACCCTGTT-1	PT	PRE
-3.35137	-14.9818	S-1907-004661-PB_GACTGATTCATAGAGA-1	MAC	PRE
10.564	-5.4514	S-1907-004661-PB_GACTGATTCATCACCC-1	PT	PRE
9.31316	-1.50564	S-1907-004661-PB_GACTTCCGTCTACGAT-1	PT	PRE
11.598	-2.85685	S-1907-004661-PB_GAGAAATAGAGTGTGC-1	PT	PRE
13.1371	-3.32143	S-1907-004661-PB_GAGAAATAGCATTTCG-1	PT	PRE
-5.57203	11.1252	S-1907-004661-PB_GAGAAATGTAGATCCT-1	EC	PRE
0.540535	-5.85756	S-1907-004661-PB_GAGAAATTCGCTGACG-1	IC	PRE
-4.31828	-14.7845	S-1907-004661-PB_GAGACCCAGACTCTAC-1	MON	PRE
-8.27208	-2.71759	S-1907-004661-PB_GAGACCCAGCCTGACC-1	PC	PRE
8.09254	-3.14023	S-1907-004661-PB_GAGACCCCAACGATCT-1	PT	PRE
8.17945	-2.68371	S-1907-004661-PB_GAGACCCCATACAGGG-1	PT	PRE
1.94081	-5.93133	S-1907-004661-PB_GAGACCCTCAGTGTCA-1	IC	PRE
-4.94401	12.4449	S-1907-004661-PB_GAGACCCTCCACTTTA-1	EC	PRE
12.6698	-1.6618	S-1907-004661-PB_GAGACTTAGAGCAGTC-1	PT	PRE
7.81933	-3.40766	S-1907-004661-PB_GAGACTTAGCTAGTTC-1	PT	PRE
-0.164757	-6.60868	S-1907-004661-PB_GAGACTTCATCGGAGA-1	IC	PRE
2.06761	-8.04759	S-1907-004661-PB_GAGACTTTCCAGTACA-1	IC	PRE
-3.06575	-15.1533	S-1907-004661-PB_GAGAGGTCAGGCTATT-1	MAC	PRE
3.16916	-13.5793	S-1907-004661-PB_GAGAGGTTCCATCCGT-1	T	PRE
2.69978	-15.4132	S-1907-004661-PB_GAGATGGCAACGGCTC-1	NKT/NKC	PRE
3.76601	12.5689	S-1907-004661-PB_GAGCCTGAGACGATAT-1	VSMC/MC/FIB	PRE
2.51802	-6.91776	S-1907-004661-PB_GAGCCTGAGACGGTCA-1	IC	PRE
-7.80674	-2.68817	S-1907-004661-PB_GAGCCTGCAGACCAGA-1	PC	PRE
7.00479	2.87932	S-1907-004661-PB_GAGCCTGTCGGATTAC-1	PT	PRE
11.1663	-2.37679	S-1907-004661-PB_GAGCTGCAGCCAACCC-1	PT	PRE
-2.93495	12.6804	S-1907-004661-PB_GAGCTGCCAGGAATAT-1	EC	PRE
0.730428	-4.48065	S-1907-004661-PB_GAGCTGCTCATATGGC-1	IC	PRE
-2.32272	13.0847	S-1907-004661-PB_GAGCTGCTCCACTGAA-1	EC	PRE
-6.20369	2.38702	S-1907-004661-PB_GAGGCAACACAAAGCG-1	TAL	PRE
-3.13272	13.4273	S-1907-004661-PB_GAGGCAACAGAGCGTA-1	EC	PRE
2.96029	11.5407	S-1907-004661-PB_GAGGCAACAGATCACT-1	VSMC/MC/FIB	PRE
3.12381	-15.1477	S-1907-004661-PB_GAGGCAAGTATCGAGG-1	NKT/NKC	PRE
-5.86026	-6.58341	S-1907-004661-PB_GAGGCAAGTGAGCTCC-1	CNT	PRE
-5.03594	-15.2635	S-1907-004661-PB_GAGGCAAGTGAGGAAA-1	MON	PRE
11.145	-4.30033	S-1907-004661-PB_GAGGCCTCAAGTCCAT-1	PT	PRE
11.3826	-3.38608	S-1907-004661-PB_GAGGCCTCATGATAGA-1	PT	PRE
1.42469	-7.02541	S-1907-004661-PB_GAGGCCTGTTCGGTAT-1	IC	PRE
-8.39992	-4.86812	S-1907-004661-PB_GAGGCCTTCTATCGGA-1	PC	PRE
13.0683	-0.0170594	S-1907-004661-PB_GAGGGATAGCATCCTA-1	PT	PRE
12.7178	-3.29186	S-1907-004661-PB_GAGGGATCACTCCTTG-1	PT	PRE
1.93681	-14.6688	S-1907-004661-PB_GAGGGATCAGTAGTTC-1	NKT/NKC	PRE
10.7705	-5.27734	S-1907-004661-PB_GAGGGATCATACCAGT-1	PT	PRE
10.4284	-3.14857	S-1907-004661-PB_GAGGGATTCTCGCCTA-1	PT	PRE
-4.11232	12.0307	S-1907-004661-PB_GAGGGTACAACTGTGT-1	EC	PRE
-6.5355	-8.59918	S-1907-004661-PB_GAGTCATGTGTATTCG-1	DCT	PRE
10.6327	-2.42796	S-1907-004661-PB_GAGTCATTCAAATAGG-1	PT	PRE
3.25471	-15.0008	S-1907-004661-PB_GAGTCTAAGTCGCGAA-1	NKT/NKC	PRE
2.57724	-15.4164	S-1907-004661-PB_GAGTCTACATCTGTTT-1	NKT/NKC	PRE
-2.92551	12.0019	S-1907-004661-PB_GAGTCTAGTGGCTACC-1	EC	PRE
-5.41132	11.0826	S-1907-004661-PB_GAGTGAGAGAACGTGC-1	EC	PRE
13.0585	-3.06933	S-1907-004661-PB_GAGTGAGTCCACATAG-1	PT	PRE
2.15716	11.5559	S-1907-004661-PB_GAGTGAGTCGGAAACG-1	VSMC/MC/FIB	PRE
10.6623	-2.66164	S-1907-004661-PB_GAGTGTTAGAACAAGG-1	PT	PRE
-2.57882	13.0381	S-1907-004661-PB_GAGTGTTCATGACGGA-1	EC	PRE
0.116608	-6.70154	S-1907-004661-PB_GAGTTACCACTGAATC-1	IC	PRE
11.1484	-0.639695	S-1907-004661-PB_GAGTTACGTGACAACG-1	PT	PRE
-3.008	12.1949	S-1907-004661-PB_GAGTTACGTGCGAGTA-1	EC	PRE
9.24542	-1.75857	S-1907-004661-PB_GAGTTACGTTGGCCTG-1	PT	PRE
6.71478	4.96593	S-1907-004661-PB_GAGTTACTCGCATAGT-1	PT	PRE
-4.90616	12.5617	S-1907-004661-PB_GAGTTACTCTAACACG-1	EC	PRE
10.5813	-4.71999	S-1907-004661-PB_GAGTTGTAGACGATAT-1	PT	PRE
9.1257	-3.11603	S-1907-004661-PB_GAGTTGTAGGTCTGGA-1	PT	PRE
-6.54243	-9.4785	S-1907-004661-PB_GAGTTGTAGTGCTAGG-1	DCT	PRE
8.75868	-4.73562	S-1907-004661-PB_GAGTTGTCAACCACAT-1	PT	PRE
-11.1963	-2.33048	S-1907-004661-PB_GAGTTGTCAATTTCTC-1	PC	PRE
4.90331	7.75431	S-1907-004661-PB_GAGTTTGTCCGATTAG-1	PEC	PRE
11.1184	-0.0615055	S-1907-004661-PB_GATAGAATCACTGCTC-1	PT	PRE
12.931	-3.0922	S-1907-004661-PB_GATAGCTGTCAGCTTA-1	PT	PRE
11.5109	-4.61713	S-1907-004661-PB_GATCACAGTACGCTTA-1	PT	PRE
9.88729	-2.92418	S-1907-004661-PB_GATCACAGTACGGATG-1	PT	PRE
-9.14065	-3.12808	S-1907-004661-PB_GATCAGTAGATCCTAC-1	PC	PRE
0.532732	-7.84902	S-1907-004661-PB_GATCATGCAACCAACT-1	IC	PRE
11.9786	-1.94317	S-1907-004661-PB_GATCATGTCCGCAGTG-1	PT	PRE
12.2835	-4.15607	S-1907-004661-PB_GATCATGTCCGTTTCG-1	PT	PRE
8.35723	-2.69782	S-1907-004661-PB_GATCCCTAGCTGCGAA-1	EC	PRE
-2.99152	12.3471	S-1907-004661-PB_GATCCCTCAGAGGAAA-1	EC	PRE
10.3861	-0.957339	S-1907-004661-PB_GATCCCTGTCACCTTC-1	PT	PRE
11.4852	0.710623	S-1907-004661-PB_GATCGTAAGGGATCAC-1	PT	PRE
-5.01747	13.4101	S-1907-004661-PB_GATCGTATCGCCAATA-1	EC	PRE
-4.80217	12.8178	S-1907-004661-PB_GATGACTCAGAATGTA-1	EC	PRE
9.18362	-2.15741	S-1907-004661-PB_GATGACTCATAAGATG-1	PT	PRE
-4.96744	-8.79963	S-1907-004661-PB_GATGACTTCTCGAACA-1	DCT	PRE
10.0351	-1.96387	S-1907-004661-PB_GATGACTTCTGCAGCG-1	PT	PRE
11.6248	-3.55599	S-1907-004661-PB_GATGAGGAGTCTAGCT-1	PT	PRE
-4.16982	-14.485	S-1907-004661-PB_GATGAGGCACCATATG-1	MAC	PRE
0.0881031	-5.10993	S-1907-004661-PB_GATGAGGCAGACAATA-1	IC	PRE
11.2605	-1.50244	S-1907-004661-PB_GATGAGGGTCAACCTA-1	PT	PRE
-1.78446	14.2291	S-1907-004661-PB_GATGAGGGTCAATCTG-1	EC	PRE
12.9069	-3.75202	S-1907-004661-PB_GATGAGGGTGGATCAG-1	PT	PRE
11.5048	0.234162	S-1907-004661-PB_GATGATCAGGACAACC-1	PT	PRE
-2.58386	13.2801	S-1907-004661-PB_GATGATCAGTCCCGAC-1	EC	PRE
12.6978	-2.21521	S-1907-004661-PB_GATGATCCAAATCGTC-1	PT	PRE
9.32349	-4.69144	S-1907-004661-PB_GATGATCCAATACCTG-1	PT	PRE
-4.37043	11.3849	S-1907-004661-PB_GATGATCGTAACAGTA-1	EC	PRE
5.07774	12.138	S-1907-004661-PB_GATGATCGTTGCATGT-1	VSMC/MC/FIB	PRE
5.96726	6.3132	S-1907-004661-PB_GATGATCTCATTGAGC-1	PEC	PRE
-3.93703	11.797	S-1907-004661-PB_GATGCTAAGTGAATAC-1	EC	PRE
1.40408	-13.2997	S-1907-004661-PB_GATGCTACAATCCTAG-1	B	PRE
9.24858	-0.591856	S-1907-004661-PB_GATGCTAGTTGCTGAT-1	PT	PRE
12.1123	0.78271	S-1907-004661-PB_GATGCTATCCCTCTAG-1	PT	PRE
-2.58442	12.0876	S-1907-004661-PB_GATGCTATCTGGTGGC-1	EC	PRE
-2.18619	2.7822	S-1907-004661-PB_GATGTTGCAACGGGTA-1	TAL	PRE
-8.81968	-1.93878	S-1907-004661-PB_GATGTTGCAAGTGGCA-1	PC	PRE
-3.45855	-8.52551	S-1907-004661-PB_GATGTTGCATGGAATA-1	DCT	PRE
-7.14804	5.3301	S-1907-004661-PB_GATTCGAAGTGAGGTC-1	TAL	PRE
-3.76517	-8.47174	S-1907-004661-PB_GATTCGACAGCCATTA-1	DCT	PRE
13.3149	-0.968592	S-1907-004661-PB_GATTCTTGTGCCTAAT-1	PT	PRE
0.705667	-9.19158	S-1907-004661-PB_GATTGGTAGGTCGCCT-1	IC	PRE
11.4082	-4.27987	S-1907-004661-PB_GATTGGTCATATACCG-1	PT	PRE
11.4532	0.603529	S-1907-004661-PB_GATTGGTGTAGTGGCA-1	PT	PRE
12.8848	-0.0937518	S-1907-004661-PB_GATTTCTAGCTGCGAA-1	PT	PRE
4.61656	11.9273	S-1907-004661-PB_GATTTCTAGTATTAGG-1	VSMC/MC/FIB	PRE
11.8149	-0.741627	S-1907-004661-PB_GATTTCTAGTTCGGTT-1	PT	PRE
10.7503	-1.74361	S-1907-004661-PB_GATTTCTCACGTATAC-1	PT	PRE
8.07129	0.594989	S-1907-004661-PB_GATTTCTGTACCGGAA-1	PT	PRE
-2.056	13.2931	S-1907-004661-PB_GATTTCTGTCGTACTA-1	EC	PRE
-8.39293	-4.80309	S-1907-004661-PB_GATTTCTTCGCGTGAC-1	PC	PRE
-5.26205	-8.72492	S-1907-004661-PB_GCAACATAGCTTCGTA-1	DCT	PRE
12.4738	-2.53455	S-1907-004661-PB_GCAACATGTCTGTAAC-1	PT	PRE
11.8404	-2.52678	S-1907-004661-PB_GCAACATGTTGGTACT-1	PT	PRE
-0.501544	12.1535	S-1907-004661-PB_GCAACATTCAACACGT-1	EC	PRE
-1.89257	13.9792	S-1907-004661-PB_GCAACCGAGGTGCATG-1	EC	PRE
2.67551	-13.6684	S-1907-004661-PB_GCAACCGCAAAGTATG-1	T	PRE
-2.36194	13.3613	S-1907-004661-PB_GCAACCGCAAGAGGTC-1	EC	PRE
12.5846	-1.86036	S-1907-004661-PB_GCAACCGCACTAACGT-1	PT	PRE
11.7766	-0.792302	S-1907-004661-PB_GCAACCGTCGATTCCC-1	PT	PRE
-0.506589	-8.11064	S-1907-004661-PB_GCACATAAGCAACAGC-1	tPC-IC	PRE
6.28586	1.60474	S-1907-004661-PB_GCACATACATCATTGG-1	PT	PRE
-5.55029	-9.16205	S-1907-004661-PB_GCACATAGTGGAATGC-1	DCT	PRE
-10.6564	-4.22721	S-1907-004661-PB_GCACGGTCAACACGAG-1	CNT	PRE
11.6298	-0.606784	S-1907-004661-PB_GCACGGTTCTAACACG-1	PT	PRE
-4.62972	13.1418	S-1907-004661-PB_GCACGTGAGAGCCGAT-1	EC	PRE
10.8008	0.113668	S-1907-004661-PB_GCACGTGAGAGGATGA-1	PT	PRE
9.02874	-0.766337	S-1907-004661-PB_GCACTAAAGATCGACG-1	PT	PRE
0.130716	11.7815	S-1907-004661-PB_GCACTAAAGGGAGAAT-1	EC	PRE
-9.41736	-4.85074	S-1907-004661-PB_GCACTAATCATTGTTC-1	PC	PRE
12.9691	-3.20161	S-1907-004661-PB_GCAGCCACACCGTACG-1	PT	PRE
7.96894	-3.10921	S-1907-004661-PB_GCAGCCACACTGCACG-1	PT	PRE
-3.6882	13.8369	S-1907-004661-PB_GCAGCCACATAGGCGA-1	EC	PRE
-5.39743	-7.34406	S-1907-004661-PB_GCAGCCACATGAATCC-1	CNT	PRE
1.29394	-7.8469	S-1907-004661-PB_GCAGCCAGTCCCTCAT-1	IC	PRE
-7.81528	-3.57606	S-1907-004661-PB_GCAGCTGAGCATCGAG-1	PC	PRE
13.3581	-2.06266	S-1907-004661-PB_GCAGCTGAGGATACCG-1	PT	PRE
9.65147	-1.76731	S-1907-004661-PB_GCAGCTGAGTCTGGAG-1	PT	PRE
11.3249	-0.102062	S-1907-004661-PB_GCAGCTGGTGCCGGTT-1	PT	PRE
-4.86005	13.5082	S-1907-004661-PB_GCAGGCTGTAGACAAT-1	EC	PRE
7.8322	-3.06366	S-1907-004661-PB_GCAGGCTGTGGTCTCG-1	PT	PRE
-6.81818	-8.24968	S-1907-004661-PB_GCAGGCTTCACAAGGG-1	DCT	PRE
-2.80342	12.5775	S-1907-004661-PB_GCAGGCTTCCGGACTG-1	EC	PRE
-7.66249	-6.19871	S-1907-004661-PB_GCAGTTAGTCAGACGA-1	CNT	PRE
12.5249	-0.00735121	S-1907-004661-PB_GCAGTTATCCCTTCCC-1	PT	PRE
-7.39512	-5.0965	S-1907-004661-PB_GCAGTTATCTACGCAA-1	PC	PRE
10.3022	-2.90372	S-1907-004661-PB_GCATCGGAGGAACTCG-1	PT	PRE
-5.39251	6.83987	S-1907-004661-PB_GCATCGGGTTTAGAGA-1	DCT	PRE
10.8854	-4.77015	S-1907-004661-PB_GCATCGGTCAACCGAT-1	PT	PRE
3.16449	-13.5901	S-1907-004661-PB_GCATCGGTCGTGGTAT-1	T	PRE
-2.68551	12.1165	S-1907-004661-PB_GCATCGGTCTCTGGTC-1	EC	PRE
-5.89711	-9.67394	S-1907-004661-PB_GCATCTCAGAATGTTG-1	DCT	PRE
0.548401	-5.8503	S-1907-004661-PB_GCATCTCCAGCTGAAG-1	IC	PRE
-4.30673	12.6785	S-1907-004661-PB_GCATCTCGTCAGTCTA-1	EC	PRE
12.5178	-2.28387	S-1907-004661-PB_GCATCTCGTGAGATAT-1	PT	PRE
0.29343	-6.54652	S-1907-004661-PB_GCATCTCTCCGAGATT-1	IC	PRE
8.06293	-2.93757	S-1907-004661-PB_GCATTAGAGTGACACG-1	PT	PRE
9.97439	-1.48553	S-1907-004661-PB_GCATTAGAGTGTAGAT-1	PT	PRE
10.0844	-5.54646	S-1907-004661-PB_GCATTAGTCCATAGGT-1	PT	PRE
-6.23999	-8.60677	S-1907-004661-PB_GCATTAGTCTTACACT-1	CNT	PRE
0.643918	-5.82369	S-1907-004661-PB_GCCAACGCACATATCG-1	IC	PRE
-2.82544	13.2967	S-1907-004661-PB_GCCAACGTCGGCTTGG-1	EC	PRE
8.63591	0.626476	S-1907-004661-PB_GCCAGCAAGACTTGTC-1	PT	PRE
-5.76698	-5.97128	S-1907-004661-PB_GCCAGCAGTTCGATTG-1	tPC-IC	PRE
11.5098	-3.85068	S-1907-004661-PB_GCCAGGTAGCATGTTC-1	PT	PRE
-2.82294	12.0264	S-1907-004661-PB_GCCAGGTAGCGAATGC-1	tPC-IC	PRE
11.374	-3.14586	S-1907-004661-PB_GCCAGGTGTAGGGTAC-1	PT	PRE
12.6913	-2.1751	S-1907-004661-PB_GCCAGGTGTCGCACAC-1	PT	PRE
13.3277	-0.745829	S-1907-004661-PB_GCCAGGTTCAGCTTGA-1	PT	PRE
-0.66528	-5.83511	S-1907-004661-PB_GCCAGTGAGCGTCTGC-1	tPC-IC	PRE
-3.37041	13.6062	S-1907-004661-PB_GCCAGTGAGTCATTGC-1	EC	PRE
8.67875	-3.99127	S-1907-004661-PB_GCCAGTGCAGCCGTCA-1	PT	PRE
12.3736	-2.80239	S-1907-004661-PB_GCCAGTGTCCTTGGAA-1	PT	PRE
6.15411	2.83122	S-1907-004661-PB_GCCATGGGTATCGCGC-1	PT	PRE
7.11937	3.07826	S-1907-004661-PB_GCCATGGGTTCTGACA-1	PT	PRE
-1.69798	-6.445	S-1907-004661-PB_GCCATGGTCACTGAAC-1	tPC-IC	PRE
13.3395	-1.37072	S-1907-004661-PB_GCCATTCCACGTACTA-1	PT	PRE
9.58838	-2.59734	S-1907-004661-PB_GCCATTCGTAGCCCTG-1	PT	PRE
-3.98289	11.3756	S-1907-004661-PB_GCCATTCTCGACCATA-1	EC	PRE
9.11542	-5.59349	S-1907-004661-PB_GCCCAGACAACCAATC-1	PT	PRE
9.17031	-2.78077	S-1907-004661-PB_GCCCAGAGTAAGGTCG-1	PT	PRE
-0.759859	-6.44897	S-1907-004661-PB_GCCCAGAGTCCACTTC-1	tPC-IC	PRE
13.0718	-0.17611	S-1907-004661-PB_GCCCGAAAGCTCACTA-1	PT	PRE
1.7076	-13.9326	S-1907-004661-PB_GCCCGAACAGATAAAC-1	T	PRE
-4.29519	-4.18654	S-1907-004661-PB_GCCCGAAGTGGCCACT-1	tPC-IC	PRE
-4.56523	-15.6493	S-1907-004661-PB_GCCGATGAGCACCGTC-1	MON	PRE
1.12554	-6.22413	S-1907-004661-PB_GCCGATGAGTTGGACG-1	IC	PRE
12.7846	-1.63039	S-1907-004661-PB_GCCGATGCACTACCGG-1	PT	PRE
12.4459	-4.03375	S-1907-004661-PB_GCCGATGCATTGCTTT-1	PT	PRE
9.26757	2.08332	S-1907-004661-PB_GCCGATGTCACCTCGT-1	PT	PRE
-0.0769056	-6.06464	S-1907-004661-PB_GCCGATGTCCATCTAT-1	IC	PRE
0.633558	-5.5358	S-1907-004661-PB_GCCGTGAAGCTAATGA-1	tPC-IC	PRE
13.0569	-0.541641	S-1907-004661-PB_GCCGTGAAGGTGCCTC-1	PT	PRE
13.2487	-0.541473	S-1907-004661-PB_GCCGTGACAAGCACCC-1	PT	PRE
-3.41303	-6.10698	S-1907-004661-PB_GCCGTGAGTACGTGTT-1	DCT	PRE
-4.54821	-4.40553	S-1907-004661-PB_GCCGTGAGTTTACACG-1	tPC-IC	PRE
-9.40382	-2.64644	S-1907-004661-PB_GCCGTGATCACTCGAA-1	PC	PRE
12.9695	-3.53113	S-1907-004661-PB_GCCGTGATCATTACCT-1	PT	PRE
-4.917	-15.2585	S-1907-004661-PB_GCCGTGATCTGCGGAC-1	MON	PRE
-4.80774	-8.63991	S-1907-004661-PB_GCCTGTTAGGATACAT-1	DCT	PRE
-3.67986	13.3701	S-1907-004661-PB_GCCTGTTAGGCGCTTC-1	EC	PRE
-2.30381	12.8979	S-1907-004661-PB_GCCTGTTAGTAAGGGA-1	EC	PRE
-4.04313	-14.4395	S-1907-004661-PB_GCCTGTTCACCTCTGT-1	MAC	PRE
1.66285	-5.65989	S-1907-004661-PB_GCGAGAAAGGGCGAGA-1	IC	PRE
-4.95734	-15.4291	S-1907-004661-PB_GCGATCGCATAATCCG-1	MON	PRE
1.11843	-5.53851	S-1907-004661-PB_GCGATCGGTAACATCC-1	IC	PRE
[truncated: 20,073 more rows]

## Sheet: Figure3d
LR_clusters	POST	PRE
IC	364	634
TAL	3154	2749
tPC-IC	201	265
MON	102	168
VSMC/MC/FIB	325	307
MAC	70	177
PC	827	872
T	173	292
PT	2893	3759
PEC	87	93
DCT	555	418
EC	1045	1432
CNT	147	187
NKT/NKC	74	115
DTL	271	231
B	12	40
POD	12	6
ATL	1	14

## Sheet: Figure3e
LR_clusters	POST	PRE
IC	36	64
TAL	53	47
tPC-IC	43	57
MON	38	62
VSMC/MC/FIB	51	49
MAC	28	72
PC	49	51
T	37	63
PT	43	57
PEC	48	52
DCT	57	43
EC	42	58
CNT	44	56
NKT/NKC	39	61
DTL	54	46
B	23	77
POD	67	33
ATL	7	93

## Sheet: Figure4a
cells	down_by_surgery	up_by_surgery	sig_total
DCT	175	126	301
EC	1182	307	1489
IC	1125	175	1300
PC	1264	524	1788
PT	2205	377	2582
TAL	983	1433	2416
VSMC/MC/FIB	363	267	630

## Sheet: Figure8a
source	score	p_value
Androgen	0.10789	0.9142
EGFR	-0.47927	0.6321
Estrogen	0.26906	0.7881
JAK-STAT	-3.03318	0.0026
MAPK	-0.2557	0.7984
NFkB	-1.77075	0.0777
TGFb	-1.80364	0.0723
TNFa	2.50314	0.0129
Trail	-2.25111	0.0251
VEGF	-0.53874	0.5905
WNT	-1.29575	0.1961
p53	0.51082	0.6099

## Sheet: Figure8b
Pair	Pre-VSG (red)	Post-VSG (blue)	Δ (Post − Pre)
1	-0.529944	-0.615537	-0.0855933
2	0.192735	-0.0496572	-0.242392
3	-0.582582	-0.689118	-0.106536
4	-0.102525	-0.681155	-0.57863
5	-0.341719	-0.807265	-0.465547
